# Supplementary material for: Combinatorial Gene Regulatory Functions Underlie Ultraconserved Elements in Drosophila
Source: Mol Biol Evol. 2016 May 31;33(9):2294–306. doi: 10.1093/molbev/msw101 (PMC4989106; doi:10.1093/molbev/msw101)
Supplement: Supplementary Data [file supp_msw101_suppl_data.zip]

Archive with 6 entries (6 files):
- Warnefors et al_S04_SuppTable3_Exonic_UCEs_functional_overlap.xls
- Warnefors et al_S04_SuppTable4_UCE_clusters.txt
- Warnefors et al_S04_SuppTable5_ChIPseq_datasets.txt
- Warnefors et al_TEXT_S04_Clean.docx
- Warnefors et al_S04_SuppTable1_UCE_coordinates_and_QC.xlsx
- Warnefors et al_S04_SuppTable2_GOrilla_GO_enrichment.xls
