# Supplementary material for: Combinatorial Gene Regulatory Functions Underlie Ultraconserved Elements in Drosophila
Source: Mol Biol Evol. 2016 May 31;33(9):2294–306. doi: 10.1093/molbev/msw101 (PMC4989106; doi:10.1093/molbev/msw101)
Supplement: Supplementary Data [file supp_msw101_suppl_data.zip › Warnefors et al_S04_SuppTable3_Exonic_UCEs_functional_overlap.xls]

## Sheet: Exonic_UCEs
TF binding	Coding	Editing	Splicing	Number of UCE elements	Number of reference elements	Proportion of all UCEs	Proportion of all reference elements	Enrichment
0	0	0	0	7	49294	0.0376344	0.0977592	0.384971
0	0	0	1	5	14174	0.0268817	0.0281097	0.956315
0	0	1	0	0	128	0	0.000253848	0
0	0	1	1	0	34	0	6.74283e-05	0
0	1	0	0	30	128361	0.16129	0.254564	0.633595
0	1	0	1	67	63100	0.360215	0.125139	2.87852
0	1	1	0	7	323	0.0376344	0.000640569	58.7515
0	1	1	1	19	109	0.102151	0.000216167	472.553
1	0	0	0	5	28522	0.0268817	0.0565644	0.475241
1	0	0	1	3	11112	0.016129	0.0220372	0.731901
1	0	1	0	0	54	0	0.000107092	0
1	0	1	1	0	24	0	4.75965e-05	0
1	1	0	0	20	160336	0.107527	0.317976	0.33816
1	1	0	1	17	47929	0.0913978	0.0950521	0.961555
1	1	1	0	2	630	0.0107527	0.00124941	8.60623
1	1	1	1	4	109	0.0215054	0.000216167	99.4849
