# Supplementary material for: Combinatorial Gene Regulatory Functions Underlie Ultraconserved Elements in Drosophila
Source: Mol Biol Evol. 2016 May 31;33(9):2294–306. doi: 10.1093/molbev/msw101 (PMC4989106; doi:10.1093/molbev/msw101)
Supplement: Supplementary Data [file supp_msw101_suppl_data.zip › Warnefors et al_S04_SuppTable4_UCE_clusters.txt]

# chr	start	end	UCE.id	Cluster.id
# Drosophila melanogaster genome release dm3
chr2L	375445	375497	uce_0001	cluster_1
chr2L	376235	376286	uce_0002	cluster_1
chr2L	383148	383198	uce_0003	cluster_1
chr2L	391697	391754	uce_0004	cluster_1
chr2L	671366	671429	uce_0007	cluster_2
chr2L	673434	673484	uce_0008	cluster_2
chr2L	684536	684599	uce_0009	cluster_2
chr2L	889516	889572	uce_0011	cluster_3
chr2L	897606	897661	uce_0012	cluster_3
chr2L	904305	904405	uce_0013	cluster_3
chr2L	912829	912898	uce_0014	cluster_3
chr2L	961306	961356	uce_0015	cluster_4
chr2L	968898	968949	uce_0016	cluster_4
chr2L	1233169	1233220	uce_0018	cluster_5
chr2L	1246507	1246571	uce_0019	cluster_5
chr2L	1249802	1249871	uce_0020	cluster_5
chr2L	1267283	1267344	uce_0021	cluster_5
chr2L	1279657	1279707	uce_0022	cluster_5
chr2L	1282098	1282182	uce_0023	cluster_5
chr2L	1283152	1283207	uce_0024	cluster_5
chr2L	1300026	1300086	uce_0025	cluster_5
chr2L	1301154	1301218	uce_0026	cluster_5
chr2L	1307060	1307138	uce_0027	cluster_5
chr2L	1456197	1456260	uce_0031	cluster_6
chr2L	1459114	1459166	uce_0032	cluster_6
chr2L	2607055	2607108	uce_0037	cluster_7
chr2L	2618031	2618081	uce_0038	cluster_7
chr2L	2687629	2687683	uce_0039	cluster_8
chr2L	2693505	2693580	uce_0040	cluster_8
chr2L	2700989	2701048	uce_0041	cluster_8
chr2L	3543357	3543418	uce_0045	cluster_9
chr2L	3543815	3543866	uce_0046	cluster_9
chr2L	3558003	3558057	uce_0047	cluster_9
chr2L	3576213	3576290	uce_0048	cluster_10
chr2L	3583256	3583318	uce_0049	cluster_10
chr2L	3586499	3586549	uce_0050	cluster_10
chr2L	3588151	3588214	uce_0051	cluster_10
chr2L	3588281	3588345	uce_0052	cluster_10
chr2L	3594412	3594512	uce_0053	cluster_10
chr2L	3595467	3595529	uce_0054	cluster_10
chr2L	3597500	3597551	uce_0055	cluster_10
chr2L	3599182	3599234	uce_0056	cluster_10
chr2L	3614992	3615056	uce_0057	cluster_10
chr2L	3658173	3658263	uce_0058	cluster_11
chr2L	3671281	3671333	uce_0059	cluster_11
chr2L	3671821	3671889	uce_0060	cluster_11
chr2L	3672695	3672758	uce_0061	cluster_11
chr2L	3682729	3682797	uce_0062	cluster_11
chr2L	3688743	3688824	uce_0063	cluster_11
chr2L	3847524	3847585	uce_0066	cluster_12
chr2L	3856122	3856174	uce_0067	cluster_12
chr2L	3858079	3858148	uce_0068	cluster_12
chr2L	4018729	4018779	uce_0070	cluster_13
chr2L	4019135	4019187	uce_0071	cluster_13
chr2L	4021141	4021205	uce_0072	cluster_13
chr2L	4308772	4308827	uce_0076	cluster_14
chr2L	4314518	4314622	uce_0077	cluster_14
chr2L	4318922	4318983	uce_0078	cluster_14
chr2L	4880279	4880346	uce_0082	cluster_15
chr2L	4880355	4880438	uce_0083	cluster_15
chr2L	5378605	5378655	uce_0085	cluster_16
chr2L	5388466	5388532	uce_0086	cluster_16
chr2L	5396029	5396086	uce_0087	cluster_16
chr2L	5412714	5412769	uce_0088	cluster_16
chr2L	5418048	5418114	uce_0089	cluster_16
chr2L	5429648	5429703	uce_0090	cluster_16
chr2L	5442156	5442211	uce_0091	cluster_16
chr2L	5448185	5448244	uce_0092	cluster_16
chr2L	5448345	5448438	uce_0093	cluster_16
chr2L	5501830	5501926	uce_0095	cluster_17
chr2L	5514800	5514856	uce_0096	cluster_17
chr2L	6135890	6135948	uce_0099	cluster_18
chr2L	6150487	6150571	uce_0100	cluster_18
chr2L	6249551	6249606	uce_0101	cluster_19
chr2L	6260957	6261024	uce_0102	cluster_19
chr2L	6272580	6272633	uce_0103	cluster_19
chr2L	6534060	6534118	uce_0105	cluster_20
chr2L	6534720	6534792	uce_0106	cluster_20
chr2L	6816290	6816348	uce_0107	cluster_21
chr2L	6833836	6833897	uce_0108	cluster_21
chr2L	6835816	6835881	uce_0109	cluster_21
chr2L	7108439	7108492	uce_0111	cluster_22
chr2L	7121287	7121342	uce_0112	cluster_22
chr2L	7314076	7314136	uce_0114	cluster_23
chr2L	7322633	7322699	uce_0115	cluster_23
chr2L	7327465	7327517	uce_0116	cluster_23
chr2L	7353621	7353673	uce_0117	cluster_24
chr2L	7354713	7354813	uce_0118	cluster_24
chr2L	7357846	7357896	uce_0119	cluster_24
chr2L	7357983	7358037	uce_0120	cluster_24
chr2L	7371953	7372014	uce_0121	cluster_24
chr2L	7621329	7621381	uce_0122	cluster_25
chr2L	7622232	7622295	uce_0123	cluster_25
chr2L	7837724	7837785	uce_0124	cluster_26
chr2L	7850490	7850543	uce_0125	cluster_26
chr2L	8290725	8290782	uce_0126	cluster_27
chr2L	8290742	8290793	uce_0127	cluster_27
chr2L	8648709	8648763	uce_0128	cluster_28
chr2L	8657462	8657529	uce_0129	cluster_28
chr2L	8664155	8664228	uce_0130	cluster_28
chr2L	8742438	8742520	uce_0131	cluster_29
chr2L	8746274	8746324	uce_0132	cluster_29
chr2L	8782905	8782956	uce_0133	cluster_30
chr2L	8786958	8787008	uce_0134	cluster_30
chr2L	8790759	8790809	uce_0135	cluster_30
chr2L	8792486	8792548	uce_0136	cluster_30
chr2L	8822342	8822414	uce_0137	cluster_31
chr2L	8835394	8835472	uce_0138	cluster_31
chr2L	8850018	8850068	uce_0139	cluster_31
chr2L	8853601	8853653	uce_0140	cluster_31
chr2L	8861115	8861176	uce_0141	cluster_31
chr2L	8882641	8882702	uce_0142	cluster_32
chr2L	8888376	8888437	uce_0143	cluster_32
chr2L	9807872	9807959	uce_0149	cluster_33
chr2L	9809213	9809405	uce_0150	cluster_33
chr2L	9821056	9821111	uce_0151	cluster_33
chr2L	9825280	9825338	uce_0152	cluster_33
chr2L	11166057	11166122	uce_0157	cluster_34
chr2L	11182799	11182852	uce_0158	cluster_34
chr2L	11298429	11298487	uce_0160	cluster_35
chr2L	11301744	11301800	uce_0161	cluster_35
chr2L	11308017	11308083	uce_0162	cluster_35
chr2L	11314495	11314548	uce_0163	cluster_35
chr2L	11326324	11326374	uce_0164	cluster_35
chr2L	11326899	11326954	uce_0165	cluster_35
chr2L	11383080	11383134	uce_0167	cluster_36
chr2L	11397102	11397201	uce_0168	cluster_36
chr2L	11408303	11408362	uce_0169	cluster_36
chr2L	11704483	11704547	uce_0172	cluster_37
chr2L	11713104	11713166	uce_0173	cluster_37
chr2L	11722738	11722790	uce_0174	cluster_37
chr2L	11807035	11807099	uce_0176	cluster_38
chr2L	11815281	11815334	uce_0177	cluster_38
chr2L	12772422	12772490	uce_0183	cluster_39
chr2L	12772546	12772636	uce_0184	cluster_39
chr2L	12790626	12790677	uce_0185	cluster_39
chr2L	12847280	12847346	uce_0186	cluster_40
chr2L	12856596	12856650	uce_0187	cluster_40
chr2L	12884032	12884085	uce_0188	cluster_41
chr2L	12898654	12898716	uce_0189	cluster_41
chr2L	12906120	12906178	uce_0190	cluster_41
chr2L	12931563	12931618	uce_0191	cluster_42
chr2L	12946395	12946469	uce_0192	cluster_42
chr2L	12950597	12950659	uce_0193	cluster_42
chr2L	12964781	12964843	uce_0194	cluster_42
chr2L	13738939	13738991	uce_0198	cluster_43
chr2L	13751652	13751726	uce_0199	cluster_43
chr2L	13753659	13753710	uce_0200	cluster_43
chr2L	13760954	13761004	uce_0201	cluster_43
chr2L	14083436	14083573	uce_0202	cluster_44
chr2L	14084933	14084990	uce_0203	cluster_44
chr2L	14089128	14089290	uce_0204	cluster_44
chr2L	14112256	14112318	uce_0205	cluster_45
chr2L	14129291	14129341	uce_0206	cluster_45
chr2L	14146703	14146757	uce_0207	cluster_45
chr2L	14423548	14423601	uce_0209	cluster_46
chr2L	14436055	14436106	uce_0210	cluster_46
chr2L	14446291	14446351	uce_0211	cluster_46
chr2L	14452223	14452273	uce_0212	cluster_46
chr2L	14453382	14453434	uce_0213	cluster_46
chr2L	14457807	14457875	uce_0214	cluster_46
chr2L	14460795	14460850	uce_0215	cluster_46
chr2L	14515181	14515231	uce_0216	cluster_47
chr2L	14515559	14515609	uce_0217	cluster_47
chr2L	14516218	14516320	uce_0218	cluster_47
chr2L	14519613	14519666	uce_0219	cluster_47
chr2L	14520956	14521014	uce_0220	cluster_47
chr2L	14524390	14524456	uce_0221	cluster_47
chr2L	14534434	14534487	uce_0222	cluster_47
chr2L	14537029	14537093	uce_0223	cluster_47
chr2L	14543174	14543236	uce_0224	cluster_47
chr2L	14552745	14552815	uce_0225	cluster_47
chr2L	14557555	14557641	uce_0226	cluster_47
chr2L	14734617	14734671	uce_0229	cluster_48
chr2L	14748546	14748597	uce_0230	cluster_48
chr2L	14749284	14749342	uce_0231	cluster_48
chr2L	14751468	14751519	uce_0232	cluster_48
chr2L	14819362	14819413	uce_0235	cluster_49
chr2L	14823151	14823204	uce_0236	cluster_49
chr2L	14859037	14859088	uce_0237	cluster_50
chr2L	14860160	14860223	uce_0238	cluster_50
chr2L	14932495	14932547	uce_0240	cluster_51
chr2L	14943739	14943796	uce_0241	cluster_51
chr2L	15151357	15151410	uce_0244	cluster_52
chr2L	15152693	15152755	uce_0245	cluster_52
chr2L	15158814	15158891	uce_0246	cluster_52
chr2L	15162299	15162349	uce_0247	cluster_52
chr2L	15179390	15179444	uce_0248	cluster_52
chr2L	15203828	15203889	uce_0249	cluster_53
chr2L	15214181	15214231	uce_0250	cluster_53
chr2L	15219632	15219692	uce_0251	cluster_53
chr2L	15239110	15239189	uce_0252	cluster_54
chr2L	15239179	15239230	uce_0253	cluster_54
chr2L	15242089	15242146	uce_0254	cluster_54
chr2L	15443727	15443779	uce_0260	cluster_55
chr2L	15444985	15445041	uce_0261	cluster_55
chr2L	15816886	15816936	uce_0264	cluster_56
chr2L	15831370	15831434	uce_0265	cluster_56
chr2L	15964768	15964845	uce_0267	cluster_57
chr2L	15969066	15969135	uce_0268	cluster_57
chr2L	16766704	16766775	uce_0275	cluster_58
chr2L	16782915	16782966	uce_0276	cluster_58
chr2L	16917858	16917945	uce_0277	cluster_59
chr2L	16925110	16925161	uce_0278	cluster_59
chr2L	16945978	16946032	uce_0279	cluster_60
chr2L	16946160	16946222	uce_0280	cluster_60
chr2L	17343664	17343726	uce_0285	cluster_61
chr2L	17346187	17346254	uce_0286	cluster_61
chr2L	18872238	18872294	uce_0296	cluster_62
chr2L	18880751	18880805	uce_0297	cluster_62
chr2L	18881794	18881848	uce_0298	cluster_62
chr2L	18890608	18890671	uce_0299	cluster_62
chr2L	18904112	18904163	uce_0300	cluster_62
chr2L	18904230	18904288	uce_0301	cluster_62
chr2L	19327488	19327540	uce_0303	cluster_63
chr2L	19335045	19335104	uce_0304	cluster_63
chr2L	19612746	19612807	uce_0305	cluster_64
chr2L	19622582	19622635	uce_0306	cluster_64
chr2L	19625094	19625152	uce_0307	cluster_64
chr2L	19630271	19630321	uce_0308	cluster_64
chr2L	19631485	19631538	uce_0309	cluster_64
chr2L	19634782	19634834	uce_0310	cluster_64
chr2L	20475937	20475995	uce_0314	cluster_65
chr2L	20479613	20479693	uce_0315	cluster_65
chr2L	20484445	20484498	uce_0316	cluster_65
chr2L	20509251	20509301	uce_0317	cluster_66
chr2L	20516612	20516669	uce_0318	cluster_66
chr2L	20541170	20541222	uce_0319	cluster_67
chr2L	20552301	20552365	uce_0320	cluster_67
chr2L	20624573	20624634	uce_0322	cluster_68
chr2L	20633459	20633509	uce_0323	cluster_68
chr2L	21004702	21004756	uce_0326	cluster_69
chr2L	21009891	21009982	uce_0327	cluster_69
chr2L	21015505	21015583	uce_0328	cluster_69
chr2L	21028986	21029062	uce_0329	cluster_69
chr2L	21958532	21958587	uce_0332	cluster_70
chr2L	21961595	21961652	uce_0333	cluster_70
chr2L	22007602	22007665	uce_0334	cluster_71
chr2L	22011453	22011505	uce_0335	cluster_71
chr2R	4185858	4185917	uce_0343	cluster_72
chr2R	4188416	4188475	uce_0344	cluster_72
chr2R	4188574	4188638	uce_0345	cluster_72
chr2R	4190440	4190505	uce_0346	cluster_72
chr2R	4197472	4197523	uce_0347	cluster_72
chr2R	4205549	4205612	uce_0348	cluster_72
chr2R	4206156	4206220	uce_0349	cluster_72
chr2R	4207285	4207347	uce_0350	cluster_72
chr2R	4263100	4263163	uce_0352	cluster_73
chr2R	4274403	4274457	uce_0353	cluster_73
chr2R	6812218	6812268	uce_0365	cluster_74
chr2R	6814304	6814385	uce_0366	cluster_74
chr2R	7437793	7437846	uce_0370	cluster_75
chr2R	7440473	7440524	uce_0371	cluster_75
chr2R	7449564	7449630	uce_0372	cluster_75
chr2R	7460779	7460830	uce_0373	cluster_75
chr2R	7539871	7539945	uce_0374	cluster_76
chr2R	7548091	7548141	uce_0375	cluster_76
chr2R	7635597	7635656	uce_0376	cluster_77
chr2R	7645386	7645439	uce_0377	cluster_77
chr2R	7646944	7647013	uce_0378	cluster_77
chr2R	8781574	8781626	uce_0382	cluster_78
chr2R	8799502	8799554	uce_0383	cluster_78
chr2R	8801547	8801597	uce_0384	cluster_78
chr2R	9202949	9203025	uce_0385	cluster_79
chr2R	9215063	9215137	uce_0386	cluster_79
chr2R	10092703	10092757	uce_0395	cluster_80
chr2R	10093511	10093568	uce_0396	cluster_80
chr2R	10098771	10098837	uce_0397	cluster_80
chr2R	10179253	10179343	uce_0398	cluster_81
chr2R	10179344	10179400	uce_0399	cluster_81
chr2R	10179548	10179623	uce_0400	cluster_81
chr2R	10726810	10726863	uce_0403	cluster_82
chr2R	10728678	10728753	uce_0404	cluster_82
chr2R	10948171	10948253	uce_0406	cluster_83
chr2R	10954769	10954837	uce_0407	cluster_83
chr2R	10960200	10960269	uce_0408	cluster_83
chr2R	10966108	10966160	uce_0409	cluster_83
chr2R	12368661	12368713	uce_0419	cluster_84
chr2R	12378273	12378327	uce_0420	cluster_84
chr2R	12382402	12382453	uce_0421	cluster_84
chr2R	12426923	12426976	uce_0422	cluster_85
chr2R	12432792	12432869	uce_0423	cluster_85
chr2R	13166133	13166201	uce_0427	cluster_86
chr2R	13170987	13171041	uce_0428	cluster_86
chr2R	13260614	13260678	uce_0430	cluster_87
chr2R	13275504	13275554	uce_0431	cluster_87
chr2R	13692191	13692247	uce_0432	cluster_88
chr2R	13701806	13701859	uce_0433	cluster_88
chr2R	13724089	13724144	uce_0434	cluster_89
chr2R	13727924	13727983	uce_0435	cluster_89
chr2R	14093038	14093091	uce_0438	cluster_90
chr2R	14107903	14107960	uce_0439	cluster_90
chr2R	14110685	14110752	uce_0440	cluster_90
chr2R	14127069	14127135	uce_0441	cluster_90
chr2R	14144200	14144266	uce_0442	cluster_90
chr2R	14150421	14150479	uce_0443	cluster_90
chr2R	14155365	14155430	uce_0444	cluster_90
chr2R	15603297	15603353	uce_0455	cluster_91
chr2R	15614263	15614327	uce_0456	cluster_91
chr2R	15668011	15668065	uce_0457	cluster_92
chr2R	15670077	15670129	uce_0458	cluster_92
chr2R	15681252	15681303	uce_0459	cluster_92
chr2R	15694726	15694778	uce_0460	cluster_92
chr2R	15704940	15705000	uce_0461	cluster_92
chr2R	15730552	15730619	uce_0462	cluster_93
chr2R	15736587	15736638	uce_0463	cluster_93
chr2R	15738767	15738825	uce_0464	cluster_93
chr2R	15741562	15741612	uce_0465	cluster_93
chr2R	15779926	15779978	uce_0466	cluster_94
chr2R	15797113	15797165	uce_0467	cluster_94
chr2R	15799814	15799869	uce_0468	cluster_94
chr2R	15813044	15813101	uce_0469	cluster_94
chr2R	15816019	15816078	uce_0470	cluster_94
chr2R	15819042	15819097	uce_0471	cluster_94
chr2R	15819679	15819743	uce_0472	cluster_94
chr2R	15828571	15828621	uce_0473	cluster_94
chr2R	15840286	15840346	uce_0474	cluster_94
chr2R	15844626	15844686	uce_0475	cluster_94
chr2R	16037178	16037262	uce_0480	cluster_95
chr2R	16039301	16039351	uce_0481	cluster_95
chr2R	16039731	16039783	uce_0482	cluster_95
chr2R	16048105	16048168	uce_0483	cluster_95
chr2R	16049078	16049146	uce_0484	cluster_95
chr2R	16050400	16050480	uce_0485	cluster_95
chr2R	16056447	16056516	uce_0486	cluster_95
chr2R	16087948	16088019	uce_0487	cluster_96
chr2R	16089735	16089785	uce_0488	cluster_96
chr2R	16096333	16096391	uce_0489	cluster_96
chr2R	16267399	16267453	uce_0492	cluster_97
chr2R	16284151	16284206	uce_0493	cluster_97
chr2R	16296812	16296870	uce_0494	cluster_97
chr2R	16800225	16800281	uce_0498	cluster_98
chr2R	16801280	16801342	uce_0499	cluster_98
chr2R	18157412	18157478	uce_0504	cluster_99
chr2R	18158044	18158103	uce_0505	cluster_99
chr2R	18158998	18159055	uce_0506	cluster_99
chr2R	18177001	18177054	uce_0507	cluster_99
chr2R	18394746	18394818	uce_0508	cluster_100
chr2R	18395402	18395499	uce_0509	cluster_100
chr2R	18395977	18396057	uce_0510	cluster_100
chr2R	18405009	18405088	uce_0511	cluster_100
chr2R	18407320	18407373	uce_0512	cluster_100
chr2R	18408768	18408820	uce_0513	cluster_100
chr2R	18412629	18412689	uce_0514	cluster_100
chr2R	18892740	18892798	uce_0519	cluster_101
chr2R	18894259	18894321	uce_0520	cluster_101
chr2R	18904053	18904115	uce_0521	cluster_101
chr2R	18906785	18906836	uce_0522	cluster_101
chr2R	18908413	18908470	uce_0523	cluster_101
chr2R	18919166	18919226	uce_0524	cluster_101
chr2R	18924994	18925048	uce_0525	cluster_101
chr2R	18929126	18929177	uce_0526	cluster_101
chr2R	19466649	19466699	uce_0530	cluster_102
chr2R	19478536	19478602	uce_0531	cluster_102
chr2R	19521982	19522038	uce_0532	cluster_103
chr2R	19528937	19529012	uce_0533	cluster_103
chr2R	20109769	20109823	uce_0535	cluster_104
chr2R	20113006	20113066	uce_0536	cluster_104
chr2R	20175204	20175254	uce_0537	cluster_105
chr2R	20180021	20180087	uce_0538	cluster_105
chr2R	20188906	20188957	uce_0539	cluster_105
chr2R	20254369	20254444	uce_0540	cluster_106
chr2R	20254626	20254679	uce_0541	cluster_106
chr2R	20270706	20270774	uce_0542	cluster_106
chr2R	20313221	20313271	uce_0543	cluster_107
chr2R	20322114	20322167	uce_0544	cluster_107
chr2R	20716497	20716573	uce_0546	cluster_108
chr2R	20725355	20725409	uce_0547	cluster_108
chr2R	20747253	20747325	uce_0548	cluster_109
chr2R	20756382	20756444	uce_0549	cluster_109
chr2R	20756654	20756714	uce_0550	cluster_109
chr2R	20800344	20800396	uce_0551	cluster_110
chr2R	20800457	20800509	uce_0552	cluster_110
chr2R	20802357	20802418	uce_0553	cluster_110
chr2R	21027592	21027650	uce_0555	cluster_111
chr2R	21028884	21028954	uce_0556	cluster_111
chr3L	390054	390133	uce_0558	cluster_112
chr3L	392587	392637	uce_0559	cluster_112
chr3L	794362	794419	uce_0562	cluster_113
chr3L	807940	808029	uce_0563	cluster_113
chr3L	1118473	1118528	uce_0566	cluster_114
chr3L	1129908	1129976	uce_0567	cluster_114
chr3L	1451683	1451743	uce_0568	cluster_115
chr3L	1452689	1452741	uce_0569	cluster_115
chr3L	2811431	2811483	uce_0575	cluster_116
chr3L	2825259	2825310	uce_0576	cluster_116
chr3L	3400904	3400960	uce_0579	cluster_117
chr3L	3406795	3406850	uce_0580	cluster_117
chr3L	3852790	3852841	uce_0582	cluster_118
chr3L	3858608	3858667	uce_0583	cluster_118
chr3L	3860637	3860690	uce_0584	cluster_118
chr3L	3863000	3863050	uce_0585	cluster_118
chr3L	3863205	3863264	uce_0586	cluster_118
chr3L	3863393	3863466	uce_0587	cluster_118
chr3L	3866484	3866554	uce_0588	cluster_118
chr3L	3871432	3871488	uce_0589	cluster_118
chr3L	3888843	3888907	uce_0590	cluster_118
chr3L	3996149	3996206	uce_0592	cluster_119
chr3L	3998719	3998770	uce_0593	cluster_119
chr3L	4001286	4001347	uce_0594	cluster_119
chr3L	5202662	5202712	uce_0606	cluster_120
chr3L	5216163	5216213	uce_0607	cluster_120
chr3L	5462450	5462501	uce_0611	cluster_121
chr3L	5471550	5471606	uce_0612	cluster_121
chr3L	5694342	5694396	uce_0614	cluster_122
chr3L	5696646	5696696	uce_0615	cluster_122
chr3L	5714006	5714056	uce_0616	cluster_122
chr3L	5725768	5725822	uce_0617	cluster_122
chr3L	5739560	5739627	uce_0618	cluster_122
chr3L	5849647	5849702	uce_0619	cluster_123
chr3L	5855736	5855789	uce_0620	cluster_123
chr3L	5856891	5856970	uce_0621	cluster_123
chr3L	5859029	5859104	uce_0622	cluster_123
chr3L	5983329	5983386	uce_0624	cluster_124
chr3L	5992856	5992913	uce_0625	cluster_124
chr3L	6271870	6271923	uce_0629	cluster_125
chr3L	6274809	6274870	uce_0630	cluster_125
chr3L	6347868	6347931	uce_0632	cluster_126
chr3L	6348829	6348885	uce_0633	cluster_126
chr3L	6348960	6349029	uce_0634	cluster_126
chr3L	6360446	6360510	uce_0635	cluster_126
chr3L	6364443	6364507	uce_0636	cluster_126
chr3L	6369036	6369100	uce_0637	cluster_126
chr3L	6369231	6369297	uce_0638	cluster_126
chr3L	6385972	6386030	uce_0639	cluster_126
chr3L	6655315	6655383	uce_0640	cluster_127
chr3L	6664565	6664624	uce_0641	cluster_127
chr3L	6783871	6783933	uce_0643	cluster_128
chr3L	6790267	6790331	uce_0644	cluster_128
chr3L	6808147	6808197	uce_0645	cluster_128
chr3L	6809325	6809392	uce_0646	cluster_128
chr3L	6811999	6812057	uce_0647	cluster_128
chr3L	6817228	6817281	uce_0648	cluster_128
chr3L	6837872	6837926	uce_0649	cluster_129
chr3L	6842473	6842535	uce_0650	cluster_129
chr3L	6846889	6846943	uce_0651	cluster_129
chr3L	6849020	6849070	uce_0652	cluster_129
chr3L	6875578	6875635	uce_0653	cluster_130
chr3L	6879167	6879221	uce_0654	cluster_130
chr3L	6894372	6894443	uce_0655	cluster_130
chr3L	6904305	6904371	uce_0656	cluster_130
chr3L	6932200	6932275	uce_0657	cluster_131
chr3L	6934912	6934963	uce_0658	cluster_131
chr3L	7543874	7543926	uce_0665	cluster_132
chr3L	7548194	7548249	uce_0666	cluster_132
chr3L	7951830	7951883	uce_0668	cluster_133
chr3L	7952043	7952108	uce_0669	cluster_133
chr3L	7960183	7960250	uce_0670	cluster_133
chr3L	7961670	7961728	uce_0671	cluster_133
chr3L	8431695	8431756	uce_0674	cluster_134
chr3L	8432944	8432994	uce_0675	cluster_134
chr3L	9139143	9139194	uce_0679	cluster_135
chr3L	9144567	9144644	uce_0680	cluster_135
chr3L	9144897	9144953	uce_0681	cluster_135
chr3L	9148232	9148339	uce_0682	cluster_135
chr3L	9232702	9232766	uce_0684	cluster_136
chr3L	9236187	9236266	uce_0685	cluster_136
chr3L	10016768	10016818	uce_0689	cluster_137
chr3L	10025169	10025219	uce_0690	cluster_137
chr3L	10033952	10034023	uce_0691	cluster_137
chr3L	10064717	10064786	uce_0692	cluster_138
chr3L	10078014	10078069	uce_0693	cluster_138
chr3L	10287428	10287493	uce_0695	cluster_139
chr3L	10294739	10294801	uce_0696	cluster_139
chr3L	10294984	10295045	uce_0697	cluster_139
chr3L	10730364	10730426	uce_0702	cluster_140
chr3L	10741193	10741245	uce_0703	cluster_140
chr3L	10744431	10744511	uce_0704	cluster_140
chr3L	10841710	10841761	uce_0705	cluster_141
chr3L	10843134	10843188	uce_0706	cluster_141
chr3L	10845740	10845809	uce_0707	cluster_141
chr3L	10942338	10942407	uce_0708	cluster_142
chr3L	10955073	10955124	uce_0709	cluster_142
chr3L	10967031	10967107	uce_0710	cluster_142
chr3L	10968910	10968972	uce_0711	cluster_142
chr3L	10979631	10979701	uce_0712	cluster_142
chr3L	10984124	10984178	uce_0713	cluster_142
chr3L	10984311	10984361	uce_0714	cluster_142
chr3L	10991919	10991972	uce_0715	cluster_142
chr3L	12283071	12283121	uce_0718	cluster_143
chr3L	12289186	12289251	uce_0719	cluster_143
chr3L	12304996	12305069	uce_0720	cluster_143
chr3L	12314235	12314310	uce_0721	cluster_143
chr3L	12415151	12415212	uce_0722	cluster_144
chr3L	12430039	12430126	uce_0723	cluster_144
chr3L	12442596	12442658	uce_0724	cluster_144
chr3L	12450089	12450148	uce_0725	cluster_144
chr3L	12609406	12609473	uce_0726	cluster_145
chr3L	12625844	12625899	uce_0727	cluster_145
chr3L	12631662	12631715	uce_0728	cluster_145
chr3L	12631915	12631970	uce_0729	cluster_145
chr3L	13073739	13073812	uce_0733	cluster_146
chr3L	13091323	13091373	uce_0734	cluster_146
chr3L	13092254	13092313	uce_0735	cluster_146
chr3L	13094537	13094623	uce_0736	cluster_146
chr3L	13531856	13531921	uce_0743	cluster_147
chr3L	13541990	13542057	uce_0744	cluster_147
chr3L	13543960	13544012	uce_0745	cluster_147
chr3L	13559014	13559065	uce_0746	cluster_147
chr3L	13560029	13560088	uce_0747	cluster_147
chr3L	13564594	13564647	uce_0748	cluster_147
chr3L	13564822	13564877	uce_0749	cluster_147
chr3L	13576503	13576559	uce_0750	cluster_147
chr3L	13593130	13593190	uce_0751	cluster_147
chr3L	13604762	13604823	uce_0752	cluster_147
chr3L	13609910	13609984	uce_0753	cluster_147
chr3L	13632032	13632082	uce_0754	cluster_148
chr3L	13639610	13639665	uce_0755	cluster_148
chr3L	13643248	13643301	uce_0756	cluster_148
chr3L	13644224	13644274	uce_0757	cluster_148
chr3L	13644645	13644699	uce_0758	cluster_148
chr3L	13645582	13645663	uce_0759	cluster_148
chr3L	13674361	13674414	uce_0760	cluster_149
chr3L	13684779	13684836	uce_0761	cluster_149
chr3L	13685059	13685109	uce_0762	cluster_149
chr3L	13691962	13692044	uce_0763	cluster_149
chr3L	13709428	13709479	uce_0764	cluster_149
chr3L	13711958	13712034	uce_0765	cluster_149
chr3L	13733845	13733896	uce_0766	cluster_150
chr3L	13742161	13742217	uce_0767	cluster_150
chr3L	13744675	13744737	uce_0768	cluster_150
chr3L	14241074	14241146	uce_0771	cluster_151
chr3L	14250256	14250306	uce_0772	cluster_151
chr3L	14475771	14475829	uce_0774	cluster_152
chr3L	14491170	14491224	uce_0775	cluster_152
chr3L	14573757	14573810	uce_0776	cluster_153
chr3L	14577581	14577632	uce_0777	cluster_153
chr3L	14592895	14592950	uce_0778	cluster_153
chr3L	15161200	15161262	uce_0779	cluster_154
chr3L	15162003	15162062	uce_0780	cluster_154
chr3L	15168337	15168387	uce_0781	cluster_154
chr3L	15173772	15173832	uce_0782	cluster_154
chr3L	15182640	15182713	uce_0783	cluster_154
chr3L	15185629	15185679	uce_0784	cluster_154
chr3L	15214233	15214311	uce_0785	cluster_155
chr3L	15215635	15215723	uce_0786	cluster_155
chr3L	15238705	15238757	uce_0787	cluster_156
chr3L	15247340	15247393	uce_0788	cluster_156
chr3L	15259667	15259735	uce_0789	cluster_156
chr3L	15350553	15350606	uce_0790	cluster_157
chr3L	15356460	15356519	uce_0791	cluster_157
chr3L	15357108	15357166	uce_0792	cluster_157
chr3L	15358228	15358287	uce_0793	cluster_157
chr3L	15373457	15373515	uce_0794	cluster_157
chr3L	15374743	15374815	uce_0795	cluster_157
chr3L	15390714	15390826	uce_0796	cluster_157
chr3L	15403286	15403363	uce_0797	cluster_157
chr3L	15405620	15405671	uce_0798	cluster_157
chr3L	15412555	15412609	uce_0799	cluster_157
chr3L	15472475	15472533	uce_0801	cluster_158
chr3L	15473787	15473837	uce_0802	cluster_158
chr3L	15476361	15476416	uce_0803	cluster_158
chr3L	15484638	15484695	uce_0804	cluster_158
chr3L	15793593	15793659	uce_0805	cluster_159
chr3L	15794027	15794081	uce_0806	cluster_159
chr3L	16006987	16007037	uce_0807	cluster_160
chr3L	16012109	16012169	uce_0808	cluster_160
chr3L	16014369	16014427	uce_0809	cluster_160
chr3L	17093137	17093201	uce_0814	cluster_161
chr3L	17095368	17095418	uce_0815	cluster_161
chr3L	17115849	17115933	uce_0816	cluster_162
chr3L	17126186	17126241	uce_0817	cluster_162
chr3L	17128988	17129049	uce_0818	cluster_162
chr3L	17170673	17170727	uce_0819	cluster_163
chr3L	17188384	17188438	uce_0820	cluster_163
chr3L	17252136	17252235	uce_0821	cluster_164
chr3L	17260270	17260324	uce_0822	cluster_164
chr3L	17272377	17272436	uce_0823	cluster_164
chr3L	17277159	17277211	uce_0824	cluster_164
chr3L	17279824	17279880	uce_0825	cluster_164
chr3L	17293310	17293377	uce_0826	cluster_164
chr3L	17435191	17435243	uce_0828	cluster_165
chr3L	17441357	17441420	uce_0829	cluster_165
chr3L	17698879	17698933	uce_0831	cluster_166
chr3L	17699447	17699509	uce_0832	cluster_166
chr3L	18406473	18406545	uce_0837	cluster_167
chr3L	18409945	18409998	uce_0838	cluster_167
chr3L	18423734	18423785	uce_0839	cluster_167
chr3L	18427784	18427837	uce_0840	cluster_167
chr3L	19164932	19164992	uce_0842	cluster_168
chr3L	19170423	19170485	uce_0843	cluster_168
chr3L	19178538	19178592	uce_0844	cluster_168
chr3L	19183875	19183932	uce_0845	cluster_168
chr3L	19348530	19348601	uce_0847	cluster_169
chr3L	19355426	19355476	uce_0848	cluster_169
chr3L	20545600	20545670	uce_0852	cluster_170
chr3L	20555114	20555182	uce_0853	cluster_170
chr3L	20574528	20574581	uce_0854	cluster_171
chr3L	20576053	20576104	uce_0855	cluster_171
chr3L	20579510	20579606	uce_0856	cluster_171
chr3L	20579973	20580023	uce_0857	cluster_171
chr3L	21690489	21690539	uce_0864	cluster_172
chr3L	21690822	21690887	uce_0865	cluster_172
chr3L	21705089	21705139	uce_0866	cluster_172
chr3L	21713710	21713761	uce_0867	cluster_172
chr3L	21791151	21791211	uce_0868	cluster_173
chr3L	21792570	21792623	uce_0869	cluster_173
chr3L	22070877	22070935	uce_0871	cluster_174
chr3L	22087902	22087970	uce_0872	cluster_174
chr3L	22110418	22110471	uce_0873	cluster_175
chr3L	22121440	22121493	uce_0874	cluster_175
chr3L	22137647	22137717	uce_0875	cluster_175
chr3L	22138434	22138496	uce_0876	cluster_175
chr3L	22140654	22140706	uce_0877	cluster_175
chr3L	22152635	22152710	uce_0878	cluster_175
chr3L	22159172	22159260	uce_0879	cluster_175
chr3L	22161808	22161858	uce_0880	cluster_175
chr3L	22170188	22170243	uce_0881	cluster_175
chr3R	1700116	1700177	uce_0896	cluster_176
chr3R	1717917	1717979	uce_0897	cluster_176
chr3R	1720809	1720872	uce_0898	cluster_176
chr3R	1728495	1728560	uce_0899	cluster_176
chr3R	1731412	1731463	uce_0900	cluster_176
chr3R	1812004	1812069	uce_0902	cluster_177
chr3R	1822722	1822785	uce_0903	cluster_177
chr3R	1889177	1889258	uce_0904	cluster_178
chr3R	1890721	1890784	uce_0905	cluster_178
chr3R	1897022	1897105	uce_0906	cluster_178
chr3R	1897712	1897763	uce_0907	cluster_178
chr3R	2621290	2621352	uce_0914	cluster_179
chr3R	2624000	2624057	uce_0915	cluster_179
chr3R	2715422	2715474	uce_0917	cluster_180
chr3R	2716608	2716674	uce_0918	cluster_180
chr3R	2732821	2732879	uce_0919	cluster_180
chr3R	2734222	2734277	uce_0920	cluster_180
chr3R	2744156	2744212	uce_0921	cluster_180
chr3R	2748364	2748415	uce_0922	cluster_180
chr3R	2754694	2754746	uce_0923	cluster_180
chr3R	2761459	2761509	uce_0924	cluster_180
chr3R	2761831	2761890	uce_0925	cluster_180
chr3R	2764828	2764884	uce_0926	cluster_180
chr3R	2777543	2777605	uce_0927	cluster_180
chr3R	2804981	2805063	uce_0928	cluster_181
chr3R	2807636	2807697	uce_0929	cluster_181
chr3R	2814168	2814231	uce_0930	cluster_181
chr3R	2814232	2814291	uce_0931	cluster_181
chr3R	2839244	2839303	uce_0932	cluster_182
chr3R	2843117	2843169	uce_0933	cluster_182
chr3R	2845213	2845269	uce_0934	cluster_182
chr3R	2855247	2855312	uce_0935	cluster_182
chr3R	2872333	2872403	uce_0936	cluster_182
chr3R	3957530	3957584	uce_0939	cluster_183
chr3R	3959368	3959427	uce_0940	cluster_183
chr3R	3975839	3975919	uce_0941	cluster_183
chr3R	3979499	3979553	uce_0942	cluster_183
chr3R	3990463	3990521	uce_0943	cluster_183
chr3R	3994281	3994339	uce_0944	cluster_183
chr3R	4028911	4028976	uce_0945	cluster_184
chr3R	4031396	4031451	uce_0946	cluster_184
chr3R	4043120	4043173	uce_0947	cluster_184
chr3R	4054003	4054097	uce_0948	cluster_184
chr3R	4055756	4055830	uce_0949	cluster_184
chr3R	4100027	4100081	uce_0950	cluster_185
chr3R	4106830	4106888	uce_0951	cluster_185
chr3R	6248553	6248632	uce_0959	cluster_186
chr3R	6250982	6251033	uce_0960	cluster_186
chr3R	6266376	6266442	uce_0961	cluster_186
chr3R	6270425	6270480	uce_0962	cluster_186
chr3R	6271693	6271777	uce_0963	cluster_186
chr3R	6273489	6273565	uce_0964	cluster_186
chr3R	6277282	6277338	uce_0965	cluster_186
chr3R	6280609	6280659	uce_0966	cluster_186
chr3R	6289604	6289670	uce_0967	cluster_186
chr3R	6291920	6291988	uce_0968	cluster_186
chr3R	6292961	6293014	uce_0969	cluster_186
chr3R	6309270	6309320	uce_0970	cluster_186
chr3R	6311548	6311599	uce_0971	cluster_186
chr3R	6317010	6317092	uce_0972	cluster_186
chr3R	6331873	6331933	uce_0973	cluster_186
chr3R	6348719	6348786	uce_0974	cluster_186
chr3R	6356836	6356892	uce_0975	cluster_186
chr3R	6367831	6367934	uce_0976	cluster_186
chr3R	6368918	6368969	uce_0977	cluster_186
chr3R	6369075	6369132	uce_0978	cluster_186
chr3R	6372735	6372785	uce_0979	cluster_186
chr3R	6396283	6396343	uce_0980	cluster_187
chr3R	6397983	6398039	uce_0981	cluster_187
chr3R	6399776	6399839	uce_0982	cluster_187
chr3R	6401079	6401167	uce_0983	cluster_187
chr3R	6401983	6402033	uce_0984	cluster_187
chr3R	6418774	6418828	uce_0985	cluster_187
chr3R	6426969	6427023	uce_0986	cluster_187
chr3R	6435464	6435530	uce_0987	cluster_187
chr3R	6436809	6436865	uce_0988	cluster_187
chr3R	6440503	6440558	uce_0989	cluster_187
chr3R	6470037	6470090	uce_0990	cluster_188
chr3R	6487972	6488035	uce_0991	cluster_188
chr3R	6836011	6836095	uce_0993	cluster_189
chr3R	6850733	6850803	uce_0994	cluster_189
chr3R	7010844	7010913	uce_0998	cluster_190
chr3R	7018522	7018575	uce_0999	cluster_190
chr3R	7185378	7185449	uce_1002	cluster_191
chr3R	7185715	7185767	uce_1003	cluster_191
chr3R	8658107	8658170	uce_1012	cluster_192
chr3R	8663706	8663756	uce_1013	cluster_192
chr3R	8917183	8917240	uce_1017	cluster_193
chr3R	8922920	8922974	uce_1018	cluster_193
chr3R	9290424	9290504	uce_1021	cluster_194
chr3R	9293771	9293844	uce_1022	cluster_194
chr3R	9301556	9301627	uce_1023	cluster_194
chr3R	9319368	9319424	uce_1024	cluster_194
chr3R	9326364	9326420	uce_1025	cluster_194
chr3R	9327957	9328013	uce_1026	cluster_194
chr3R	9331519	9331570	uce_1027	cluster_194
chr3R	9333944	9334016	uce_1028	cluster_194
chr3R	9334340	9334394	uce_1029	cluster_194
chr3R	9335604	9335687	uce_1030	cluster_194
chr3R	9346696	9346780	uce_1031	cluster_194
chr3R	9364915	9364971	uce_1032	cluster_195
chr3R	9375943	9376000	uce_1033	cluster_195
chr3R	9378512	9378562	uce_1034	cluster_195
chr3R	9381911	9381975	uce_1035	cluster_195
chr3R	9383518	9383590	uce_1036	cluster_195
chr3R	9390980	9391031	uce_1037	cluster_195
chr3R	9398228	9398283	uce_1038	cluster_195
chr3R	9400831	9400888	uce_1039	cluster_195
chr3R	9407613	9407666	uce_1040	cluster_195
chr3R	9417530	9417594	uce_1041	cluster_195
chr3R	9447292	9447346	uce_1042	cluster_196
chr3R	9447501	9447553	uce_1043	cluster_196
chr3R	9452534	9452589	uce_1044	cluster_196
chr3R	9597278	9597376	uce_1045	cluster_197
chr3R	9612997	9613051	uce_1046	cluster_197
chr3R	9672230	9672300	uce_1047	cluster_198
chr3R	9675392	9675480	uce_1048	cluster_198
chr3R	9676552	9676630	uce_1049	cluster_198
chr3R	9677165	9677216	uce_1050	cluster_198
chr3R	9737955	9738041	uce_1052	cluster_199
chr3R	9740836	9740891	uce_1053	cluster_199
chr3R	9747207	9747263	uce_1054	cluster_199
chr3R	9749133	9749183	uce_1055	cluster_199
chr3R	9749517	9749569	uce_1056	cluster_199
chr3R	9750237	9750293	uce_1057	cluster_199
chr3R	9760185	9760247	uce_1058	cluster_199
chr3R	9763920	9763971	uce_1059	cluster_199
chr3R	9766479	9766546	uce_1060	cluster_199
chr3R	10195859	10195922	uce_1061	cluster_200
chr3R	10199553	10199614	uce_1062	cluster_200
chr3R	10314687	10314738	uce_1063	cluster_201
chr3R	10324960	10325014	uce_1064	cluster_201
chr3R	10559419	10559470	uce_1065	cluster_202
chr3R	10566092	10566147	uce_1066	cluster_202
chr3R	11122391	11122441	uce_1067	cluster_203
chr3R	11135964	11136024	uce_1068	cluster_203
chr3R	11138162	11138224	uce_1069	cluster_203
chr3R	11452985	11453039	uce_1074	cluster_204
chr3R	11454120	11454171	uce_1075	cluster_204
chr3R	11585610	11585660	uce_1077	cluster_205
chr3R	11598718	11598781	uce_1078	cluster_205
chr3R	11610320	11610374	uce_1079	cluster_205
chr3R	12049994	12050048	uce_1083	cluster_206
chr3R	12062964	12063023	uce_1084	cluster_206
chr3R	12124197	12124253	uce_1085	cluster_207
chr3R	12125696	12125774	uce_1086	cluster_207
chr3R	12127524	12127580	uce_1087	cluster_207
chr3R	12494419	12494478	uce_1091	cluster_208
chr3R	12498084	12498138	uce_1092	cluster_208
chr3R	12500302	12500399	uce_1093	cluster_208
chr3R	12505474	12505542	uce_1094	cluster_208
chr3R	12508051	12508102	uce_1095	cluster_208
chr3R	12511525	12511576	uce_1096	cluster_208
chr3R	12521204	12521259	uce_1097	cluster_208
chr3R	12521983	12522070	uce_1098	cluster_208
chr3R	12522470	12522528	uce_1099	cluster_208
chr3R	12525361	12525441	uce_1100	cluster_208
chr3R	12548461	12548516	uce_1101	cluster_209
chr3R	12550968	12551039	uce_1102	cluster_209
chr3R	12561275	12561328	uce_1103	cluster_209
chr3R	12561772	12561837	uce_1104	cluster_209
chr3R	13148768	13148836	uce_1108	cluster_210
chr3R	13150907	13150959	uce_1109	cluster_210
chr3R	13428058	13428114	uce_1113	cluster_211
chr3R	13443487	13443547	uce_1114	cluster_211
chr3R	13460346	13460407	uce_1115	cluster_211
chr3R	13461713	13461775	uce_1116	cluster_211
chr3R	13896204	13896262	uce_1120	cluster_212
chr3R	13901618	13901669	uce_1121	cluster_212
chr3R	14291588	14291638	uce_1126	cluster_213
chr3R	14306319	14306393	uce_1127	cluster_213
chr3R	14316809	14316862	uce_1128	cluster_213
chr3R	14321766	14321853	uce_1129	cluster_213
chr3R	15092989	15093042	uce_1134	cluster_214
chr3R	15107879	15107943	uce_1135	cluster_214
chr3R	15112050	15112100	uce_1136	cluster_214
chr3R	15552062	15552115	uce_1139	cluster_215
chr3R	15553410	15553485	uce_1140	cluster_215
chr3R	15579455	15579514	uce_1141	cluster_216
chr3R	15589301	15589395	uce_1142	cluster_216
chr3R	16179394	16179458	uce_1144	cluster_217
chr3R	16193209	16193269	uce_1145	cluster_217
chr3R	16203256	16203307	uce_1146	cluster_217
chr3R	16580748	16580809	uce_1147	cluster_218
chr3R	16584098	16584150	uce_1148	cluster_218
chr3R	17157441	17157502	uce_1150	cluster_219
chr3R	17160237	17160294	uce_1151	cluster_219
chr3R	17160295	17160349	uce_1152	cluster_219
chr3R	17160385	17160435	uce_1153	cluster_219
chr3R	17296961	17297025	uce_1156	cluster_220
chr3R	17297679	17297734	uce_1157	cluster_220
chr3R	17355115	17355182	uce_1158	cluster_221
chr3R	17357694	17357750	uce_1159	cluster_221
chr3R	17367290	17367366	uce_1160	cluster_221
chr3R	17733051	17733105	uce_1164	cluster_222
chr3R	17741570	17741628	uce_1165	cluster_222
chr3R	17760057	17760143	uce_1166	cluster_223
chr3R	17760137	17760187	uce_1167	cluster_223
chr3R	17926221	17926284	uce_1170	cluster_224
chr3R	17933763	17933814	uce_1171	cluster_224
chr3R	17967341	17967413	uce_1172	cluster_225
chr3R	17976593	17976656	uce_1173	cluster_225
chr3R	17994292	17994348	uce_1174	cluster_225
chr3R	18002392	18002495	uce_1175	cluster_225
chr3R	18048460	18048525	uce_1177	cluster_226
chr3R	18062831	18062890	uce_1178	cluster_226
chr3R	18099060	18099111	uce_1179	cluster_227
chr3R	18107216	18107272	uce_1180	cluster_227
chr3R	18130313	18130364	uce_1181	cluster_228
chr3R	18130693	18130745	uce_1182	cluster_228
chr3R	18131994	18132068	uce_1183	cluster_228
chr3R	18170243	18170298	uce_1184	cluster_229
chr3R	18181510	18181562	uce_1185	cluster_229
chr3R	18956537	18956608	uce_1189	cluster_230
chr3R	18958019	18958071	uce_1190	cluster_230
chr3R	18962713	18962774	uce_1191	cluster_230
chr3R	18969143	18969195	uce_1192	cluster_230
chr3R	18974647	18974720	uce_1193	cluster_230
chr3R	19245571	19245632	uce_1196	cluster_231
chr3R	19250607	19250659	uce_1197	cluster_231
chr3R	19290181	19290235	uce_1199	cluster_232
chr3R	19291345	19291397	uce_1200	cluster_232
chr3R	19294343	19294415	uce_1201	cluster_232
chr3R	19299830	19299888	uce_1202	cluster_232
chr3R	19318913	19318967	uce_1203	cluster_233
chr3R	19321148	19321202	uce_1204	cluster_233
chr3R	19325786	19325838	uce_1205	cluster_233
chr3R	19328209	19328278	uce_1206	cluster_233
chr3R	19333619	19333708	uce_1207	cluster_233
chr3R	19339313	19339379	uce_1208	cluster_233
chr3R	20205744	20205798	uce_1213	cluster_234
chr3R	20214584	20214641	uce_1214	cluster_234
chr3R	20500228	20500298	uce_1215	cluster_235
chr3R	20500488	20500609	uce_1216	cluster_235
chr3R	20500883	20500943	uce_1217	cluster_235
chr3R	20500977	20501049	uce_1218	cluster_235
chr3R	20501342	20501404	uce_1219	cluster_235
chr3R	20508038	20508128	uce_1220	cluster_235
chr3R	20515039	20515100	uce_1221	cluster_235
chr3R	20525093	20525158	uce_1222	cluster_235
chr3R	20529622	20529701	uce_1223	cluster_235
chr3R	20532245	20532304	uce_1224	cluster_235
chr3R	20533114	20533183	uce_1225	cluster_235
chr3R	21828315	21828389	uce_1230	cluster_236
chr3R	21834202	21834266	uce_1231	cluster_236
chr3R	21834415	21834485	uce_1232	cluster_236
chr3R	21846420	21846480	uce_1233	cluster_236
chr3R	21860737	21860798	uce_1234	cluster_236
chr3R	21862076	21862130	uce_1235	cluster_236
chr3R	21890788	21890842	uce_1236	cluster_237
chr3R	21890993	21891049	uce_1237	cluster_237
chr3R	21897969	21898057	uce_1238	cluster_237
chr3R	21899640	21899694	uce_1239	cluster_237
chr3R	21912559	21912640	uce_1240	cluster_237
chr3R	21921132	21921206	uce_1241	cluster_237
chr3R	23020751	23020821	uce_1249	cluster_238
chr3R	23021083	23021178	uce_1250	cluster_238
chr3R	23023083	23023133	uce_1251	cluster_238
chr3R	23026229	23026283	uce_1252	cluster_238
chr3R	23040035	23040088	uce_1253	cluster_238
chr3R	23047578	23047630	uce_1254	cluster_238
chr3R	23285446	23285540	uce_1256	cluster_239
chr3R	23285955	23286005	uce_1257	cluster_239
chr3R	23648602	23648656	uce_1262	cluster_240
chr3R	23658705	23658758	uce_1263	cluster_240
chr3R	23890690	23890769	uce_1266	cluster_241
chr3R	23899846	23899914	uce_1267	cluster_241
chr3R	23978216	23978307	uce_1268	cluster_242
chr3R	23982817	23982870	uce_1269	cluster_242
chr3R	23995203	23995271	uce_1270	cluster_242
chr3R	24020348	24020401	uce_1271	cluster_243
chr3R	24026710	24026767	uce_1272	cluster_243
chr3R	24040369	24040422	uce_1273	cluster_243
chr3R	24051421	24051472	uce_1274	cluster_243
chr3R	24054252	24054310	uce_1275	cluster_243
chr3R	24059087	24059140	uce_1276	cluster_243
chr3R	24105371	24105426	uce_1278	cluster_244
chr3R	24113432	24113483	uce_1279	cluster_244
chr3R	24123044	24123100	uce_1280	cluster_244
chr3R	24190200	24190260	uce_1281	cluster_245
chr3R	24191913	24191981	uce_1282	cluster_245
chr3R	24202913	24202977	uce_1283	cluster_245
chr3R	24231139	24231195	uce_1284	cluster_246
chr3R	24236191	24236269	uce_1285	cluster_246
chr3R	24248511	24248565	uce_1286	cluster_246
chr3R	24371478	24371532	uce_1287	cluster_247
chr3R	24371541	24371596	uce_1288	cluster_247
chr3R	24375250	24375312	uce_1289	cluster_247
chr3R	24376584	24376684	uce_1290	cluster_247
chr3R	24377328	24377428	uce_1291	cluster_247
chr3R	24378005	24378061	uce_1292	cluster_247
chr3R	24389277	24389331	uce_1293	cluster_247
chr3R	24391959	24392011	uce_1294	cluster_247
chr3R	24395436	24395498	uce_1295	cluster_247
chr3R	24398281	24398340	uce_1296	cluster_247
chr3R	24401181	24401243	uce_1297	cluster_247
chr3R	24403890	24403955	uce_1298	cluster_247
chr3R	24410918	24410974	uce_1299	cluster_247
chr3R	24423436	24423510	uce_1300	cluster_247
chr3R	24763198	24763274	uce_1303	cluster_248
chr3R	24778313	24778382	uce_1304	cluster_248
chr3R	24796244	24796314	uce_1305	cluster_248
chr3R	24802912	24802999	uce_1306	cluster_248
chr3R	24816770	24816830	uce_1307	cluster_248
chr3R	24827335	24827392	uce_1308	cluster_248
chr3R	25084444	25084522	uce_1310	cluster_249
chr3R	25088898	25088952	uce_1311	cluster_249
chr3R	25150773	25150832	uce_1313	cluster_250
chr3R	25168229	25168291	uce_1314	cluster_250
chr3R	25183211	25183271	uce_1315	cluster_250
chr3R	25333250	25333309	uce_1316	cluster_251
chr3R	25335110	25335161	uce_1317	cluster_251
chr3R	25339369	25339429	uce_1318	cluster_251
chr3R	25348370	25348421	uce_1319	cluster_251
chr3R	25348903	25348975	uce_1320	cluster_251
chr3R	25350646	25350708	uce_1321	cluster_251
chr3R	25351420	25351471	uce_1322	cluster_251
chr3R	25364834	25364888	uce_1323	cluster_251
chr3R	25377583	25377659	uce_1324	cluster_251
chr3R	25396421	25396482	uce_1325	cluster_252
chr3R	25397817	25397880	uce_1326	cluster_252
chr3R	25398623	25398678	uce_1327	cluster_252
chr3R	25400843	25400951	uce_1328	cluster_252
chr3R	25412016	25412073	uce_1329	cluster_252
chr3R	26439205	26439263	uce_1332	cluster_253
chr3R	26450085	26450150	uce_1333	cluster_253
chr3R	26466952	26467024	uce_1334	cluster_253
chr3R	26479441	26479505	uce_1335	cluster_253
chr3R	26491827	26491879	uce_1336	cluster_253
chr3R	26497761	26497812	uce_1337	cluster_253
chr3R	26498655	26498733	uce_1338	cluster_253
chr3R	26513487	26513550	uce_1339	cluster_253
chr3R	26519128	26519188	uce_1340	cluster_253
chr3R	26533328	26533382	uce_1341	cluster_253
chr3R	26549910	26549974	uce_1342	cluster_253
chr3R	27663456	27663549	uce_1351	cluster_254
chr3R	27663679	27663754	uce_1352	cluster_254
chrX	339927	339999	uce_1356	cluster_255
chrX	342673	342725	uce_1357	cluster_255
chrX	1599788	1599839	uce_1359	cluster_256
chrX	1599840	1599890	uce_1360	cluster_256
chrX	2790316	2790366	uce_1362	cluster_257
chrX	2801406	2801462	uce_1363	cluster_257
chrX	3933520	3933570	uce_1369	cluster_258
chrX	3940465	3940542	uce_1370	cluster_258
chrX	3944017	3944086	uce_1371	cluster_258
chrX	3944621	3944681	uce_1372	cluster_258
chrX	3951141	3951203	uce_1373	cluster_258
chrX	4292690	4292755	uce_1375	cluster_259
chrX	4295814	4295877	uce_1376	cluster_259
chrX	4343566	4343626	uce_1377	cluster_260
chrX	4345015	4345099	uce_1378	cluster_260
chrX	5288164	5288232	uce_1384	cluster_261
chrX	5293622	5293703	uce_1385	cluster_261
chrX	7070834	7070895	uce_1396	cluster_262
chrX	7074904	7074958	uce_1397	cluster_262
chrX	7076143	7076196	uce_1398	cluster_262
chrX	7148873	7148935	uce_1399	cluster_263
chrX	7163824	7163883	uce_1400	cluster_263
chrX	7256634	7256690	uce_1401	cluster_264
chrX	7264080	7264134	uce_1402	cluster_264
chrX	7269754	7269811	uce_1403	cluster_264
chrX	7274161	7274212	uce_1404	cluster_264
chrX	7276473	7276531	uce_1405	cluster_264
chrX	7292160	7292212	uce_1406	cluster_264
chrX	7300302	7300360	uce_1407	cluster_264
chrX	7328345	7328399	uce_1408	cluster_265
chrX	7329425	7329489	uce_1409	cluster_265
chrX	7329659	7329782	uce_1410	cluster_265
chrX	7329935	7329988	uce_1411	cluster_265
chrX	7350175	7350231	uce_1412	cluster_266
chrX	7350345	7350396	uce_1413	cluster_266
chrX	7350605	7350668	uce_1414	cluster_266
chrX	7359772	7359824	uce_1415	cluster_266
chrX	7397314	7397369	uce_1416	cluster_267
chrX	7408616	7408667	uce_1417	cluster_267
chrX	7410569	7410631	uce_1418	cluster_267
chrX	7445238	7445294	uce_1419	cluster_268
chrX	7453085	7453172	uce_1420	cluster_268
chrX	7458589	7458663	uce_1421	cluster_268
chrX	7464439	7464525	uce_1422	cluster_268
chrX	7471401	7471475	uce_1423	cluster_268
chrX	7548882	7548933	uce_1425	cluster_269
chrX	7563414	7563469	uce_1426	cluster_269
chrX	8664627	8664680	uce_1433	cluster_270
chrX	8679507	8679561	uce_1434	cluster_270
chrX	11833042	11833095	uce_1437	cluster_271
chrX	11837102	11837152	uce_1438	cluster_271
chrX	11870918	11870991	uce_1439	cluster_272
chrX	11873663	11873713	uce_1440	cluster_272
chrX	11874079	11874142	uce_1441	cluster_272
chrX	11959717	11959779	uce_1442	cluster_273
chrX	11968096	11968173	uce_1443	cluster_273
chrX	12532456	12532536	uce_1447	cluster_274
chrX	12546614	12546670	uce_1448	cluster_274
chrX	12547218	12547358	uce_1449	cluster_274
chrX	13374129	13374180	uce_1452	cluster_275
chrX	13388089	13388149	uce_1453	cluster_275
chrX	14890687	14890748	uce_1460	cluster_276
chrX	14893879	14893967	uce_1461	cluster_276
chrX	14894450	14894500	uce_1462	cluster_276
chrX	15143239	15143289	uce_1463	cluster_277
chrX	15153587	15153637	uce_1464	cluster_277
chrX	15264808	15264867	uce_1465	cluster_278
chrX	15264878	15264929	uce_1466	cluster_278
chrX	15289132	15289193	uce_1467	cluster_279
chrX	15289195	15289256	uce_1468	cluster_279
chrX	16365286	16365370	uce_1471	cluster_280
chrX	16367613	16367806	uce_1472	cluster_280
chrX	16371484	16371621	uce_1473	cluster_280
chrX	16394529	16394609	uce_1474	cluster_281
chrX	16398004	16398061	uce_1475	cluster_281
chrX	16399600	16399677	uce_1476	cluster_281
chrX	16403600	16403750	uce_1477	cluster_281
chrX	16408136	16408219	uce_1478	cluster_281
chrX	17227519	17227587	uce_1482	cluster_282
chrX	17241396	17241453	uce_1483	cluster_282
chrX	17250451	17250517	uce_1484	cluster_282
chrX	17253043	17253099	uce_1485	cluster_282
chrX	17695214	17695291	uce_1489	cluster_283
chrX	17699008	17699068	uce_1490	cluster_283
chrX	17700329	17700407	uce_1491	cluster_283
chrX	17845445	17845546	uce_1492	cluster_284
chrX	17845592	17845646	uce_1493	cluster_284
chrX	17846735	17846795	uce_1494	cluster_284
chrX	17847313	17847382	uce_1495	cluster_284
chrX	19228442	19228519	uce_1500	cluster_285
chrX	19228520	19228582	uce_1501	cluster_285
chrX	20223704	20223769	uce_1504	cluster_286
chrX	20229450	20229531	uce_1505	cluster_286
chrX	20465153	20465213	uce_1507	cluster_287
chrX	20477268	20477320	uce_1508	cluster_287
chrX	20478483	20478533	uce_1509	cluster_287
chrX	21278835	21278890	uce_1514	cluster_288
chrX	21280973	21281032	uce_1515	cluster_288
