# Supplementary material for: Combinatorial Gene Regulatory Functions Underlie Ultraconserved Elements in Drosophila
Source: Mol Biol Evol. 2016 May 31;33(9):2294–306. doi: 10.1093/molbev/msw101 (PMC4989106; doi:10.1093/molbev/msw101)
Supplement: Supplementary Data [file supp_msw101_suppl_data.zip › Warnefors et al_S04_SuppTable5_ChIPseq_datasets.txt]

# Datasets used to generate Figure 2A
ftp://data.modencode.org/all_files/dmel-interpreted-1/2626_E0-4h_7T_peaks.bed.gff3.gz #Bab1
ftp://data.modencode.org/all_files/dmel-interpreted-1/627_MAT_CNC_E0-12h.bed_dcc.gff.gz #Cap-n-collar
ftp://data.modencode.org/all_files/dmel-interpreted-1/2626_E0-4h_7T_peaks.bed.gff3.gz #Caudal
ftp://data.modencode.org/all_files/dmel-interpreted-1/608_chinmo_E-0-12h_dcc.gff.gz #Chinmo
ftp://data.modencode.org/all_files/dmel-interpreted-1/5057_repset.17400887.smoothedM.clusters.gff3.gz #CTCF
ftp://data.modencode.org/all_files/dmel-interpreted-1/3395_E0-8h_D_peaks.bed.gff.gz #Dichaete
ftp://data.modencode.org/all_files/dmel-interpreted-1/3235_E0-8h_disco_peaks.bed.gff3.gz #Disco
ftp://data.modencode.org/all_files/dmel-interpreted-1/606_MAT_dll_E-0-12h.bed_dcc.gff.gz #Distal-less
ftp://data.modencode.org/all_files/dmel-interpreted-1/625_MAT_ENserum_E0-12h.bed_dcc.gff.gz #Engrailed
ftp://data.modencode.org/all_files/dmel-interpreted-3/4089_4089_peaks.GFF3.gz #Fruitless
ftp://data.modencode.org/all_files/dmel-interpreted-1/624_MAT_FTZ-F1_E0-12h.bed_dcc.gff.gz #Ftz-f1
ftp://data.modencode.org/all_files/dmel-interpreted-1/2573_E0-8_GATAe_pvalue_Dm_BDGPv5.bed.gff.gz #GATAe
ftp://data.modencode.org/all_files/dmel-interpreted-3/4982_4982_peaks.GFF3.gz #Hairy
ftp://data.modencode.org/all_files/dmel-interpreted-2/4070_4070_peaks.GFF3.gz #Homothorax
ftp://data.modencode.org/all_files/dmel-interpreted-3/5023_5023_peaks.GFF3.gz #Hr46
ftp://data.modencode.org/all_files/dmel-interpreted-1/2575_E0-8_hkb_pvalue_Dm_BDGPv5.bed.gff.gz #Huckebein
ftp://data.modencode.org/all_files/dmel-interpreted-1/605_MAT_INV7657_E-0-12h.bed_dcc.gff.gz #Invected
ftp://data.modencode.org/all_files/dmel-interpreted-1/2576_E0-8_jumu_pvalue_Dm_BDGPv5.bed.gff.gz #Jumeau
ftp://data.modencode.org/all_files/dmel-interpreted-1/618_MAT_KN_E0-12h.bed_dcc.gff.gz #Knot
ftp://data.modencode.org/all_files/dmel-interpreted-1/898_MAT_Kr-D2_E-0-8h.bed_dcc.gff.gz #Kruppel
ftp://data.modencode.org/all_files/dmel-interpreted-3/5004_5004_peaks.GFF3.gz #Lola
ftp://data.modencode.org/all_files/dmel-interpreted-3/4095_4095_peaks.GFF3.gz #Paired
ftp://data.modencode.org/all_files/dmel-interpreted-2/4074_4074_peaks.GFF3.gz #Pangolin
ftp://data.modencode.org/all_files/dmel-interpreted-1/3237_E0-8h_Pcl_peaks.bed.gff3.gz #Polycomblike
ftp://data.modencode.org/all_files/dmel-interpreted-1/617_MAT_RUN7659_E0-12h.bed_dcc.gff.gz #Runt
ftp://data.modencode.org/all_files/dmel-interpreted-3/4071_4071_peaks.GFF3.gz #Scute
ftp://data.modencode.org/all_files/dmel-interpreted-1/978_sens_sens-E4-8h_pvalue_Dm_BDGPv5.bed.gff.gz #Senseless
ftp://data.modencode.org/all_files/dmel-interpreted-1/3232_E0-12h_Sin3A_peaks.bed.gff3.gz #Sin3A
ftp://data.modencode.org/all_files/dmel-interpreted-1/616_MAT_Stat92E_E0-12h.bed_dcc.gff.gz #Stat92E
ftp://data.modencode.org/all_files/dmel-interpreted-3/5017_5017_peaks.GFF3.gz #Suppressor_of_Hairless
ftp://data.modencode.org/all_files/dmel-interpreted-1/615_MAT_TTK_E0-12h.bed_dcc.gff.gz #Tramtrack
ftp://data.modencode.org/all_files/dmel-interpreted-1/614_MAT_UBX7701_E0-12h.bed_dcc.gff.gz #Ultrabithorax
ftp://data.modencode.org/all_files/dmel-interpreted-3/4114_4114_peaks.GFF3.gz #Ultraspiracle
ftp://data.modencode.org/all_files/dmel-interpreted-1/604_MAT_ZFH1_E-0-12h.bed_dcc.gff.gz #Zfh1

# Datasets used to generate Figure 2B
ftp://data.modencode.org/all_files/dmel-interpreted-1/325_repset.4162467.smoothedM.clusters.gff3.gz #Polycomb
ftp://data.modencode.org/all_files/dmel-interpreted-1/3957_1816.enrichment.clusters.gff3.gz #Polycomb
ftp://data.modencode.org/all_files/dmel-interpreted-1/3957_1948.enrichment.clusters.gff3.gz #Polycomb
ftp://data.modencode.org/all_files/dmel-interpreted-1/5064_repset.9700030.smoothedM.clusters.gff3.gz #Polycomb
ftp://data.modencode.org/all_files/dmel-interpreted-1/326_repset.3211340.smoothedM.clusters.gff3.gz #Polycomb
ftp://data.modencode.org/all_files/dmel-interpreted-1/3791_repset.15303265.smoothedM.clusters.gff3.gz #Polycomb
ftp://data.modencode.org/all_files/dmel-interpreted-1/3055_repset.4621848.smoothedM.clusters.gff3.gz #Posterior_sex_combs
ftp://data.modencode.org/all_files/dmel-interpreted-1/3960_1817.enrichment.clusters.gff3.gz #Posterior_sex_combs
ftp://data.modencode.org/all_files/dmel-interpreted-1/3960_1949.enrichment.clusters.gff3.gz #Posterior_sex_combs
ftp://data.modencode.org/all_files/dmel-interpreted-1/3960_repset.17400034.enrichment.clusters.gff3.gz #Posterior_sex_combs
ftp://data.modencode.org/all_files/dmel-interpreted-1/927_repset.8061139.smoothedM.clusters.gff3.gz #Sex_combs_extra
ftp://data.modencode.org/all_files/dmel-interpreted-1/5071_1819.enrichment.clusters.gff3.gz #Sex_combs_extra
ftp://data.modencode.org/all_files/dmel-interpreted-1/5071_2065.enrichment.clusters.gff3.gz #Sex_combs_extra
ftp://data.modencode.org/all_files/dmel-interpreted-1/5071_repset.18153529.enrichment.clusters.gff3.gz #Sex_combs_extra
ftp://data.modencode.org/all_files/dmel-interpreted-1/5255_repset.17400897.smoothedM.clusters.gff3.gz #Sex_combs_extra
ftp://data.modencode.org/all_files/dmel-interpreted-1/928_repset.8061137.smoothedM.clusters.gff3.gz #Sex_combs_extra
ftp://data.modencode.org/all_files/dmel-interpreted-1/3750_repset.15303267.smoothedM.clusters.gff3.gz #Sex_combs_extra
ftp://data.modencode.org/all_files/dmel-interpreted-1/2650_repset.4621687.smoothedM.clusters.gff3.gz #Enhancer_of_zeste
ftp://data.modencode.org/all_files/dmel-interpreted-1/2987_repset.9276440.smoothedM.clusters.gff3.gz #Enhancer_of_zeste
ftp://data.modencode.org/all_files/dmel-interpreted-1/284_repset.3506179.smoothedM.clusters.gff3.gz #Enhancer_of_zeste
ftp://data.modencode.org/all_files/dmel-interpreted-1/2988_repset.9275710.smoothedM.clusters.gff3.gz #Enhancer_of_zeste
ftp://data.modencode.org/all_files/dmel-interpreted-1/3752_repset.15303266.smoothedM.clusters.gff3.gz #Enhancer_of_zeste
ftp://data.modencode.org/all_files/dmel-interpreted-1/3279_repset.9276443.smoothedM.clusters.gff3.gz #Ash1
ftp://data.modencode.org/all_files/dmel-interpreted-1/2984_repset.9275711.smoothedM.clusters.gff3.gz #Ash1
ftp://data.modencode.org/all_files/dmel-interpreted-1/3744_repset.11436075.smoothedM.clusters.gff3.gz #Ash1

# Datasets used to generate Figure 2C
ftp://data.modencode.org/all_files/dmel-interpreted-1/2626_E0-4h_7T_peaks.bed.gff3.gz #Caudal 0-4h
ftp://data.modencode.org/all_files/dmel-interpreted-1/2637_E4-8h_7T_peaks.bed.gff3.gz #Caudal 4-8h
ftp://data.modencode.org/all_files/dmel-interpreted-1/3403_7T_W3L_GFP_peaks.bed.gff.gz #Caudal L3
ftp://data.modencode.org/all_files/dmel-interpreted-1/2625_A-Female_7T_peaks.bed.gff3.gz #Caudal Adult
ftp://data.modencode.org/all_files/dmel-interpreted-1/3231_7T_3dFemale_peaks.bed.gff3.gz # Caudal Adult 3d
