# Supplementary material for: Combinatorial Gene Regulatory Functions Underlie Ultraconserved Elements in Drosophila
Source: Mol Biol Evol. 2016 May 31;33(9):2294–306. doi: 10.1093/molbev/msw101 (PMC4989106; doi:10.1093/molbev/msw101)
Supplement: Supplementary Data [file supp_msw101_suppl_data.zip › Warnefors et al_S04_SuppTable1_UCE_coordinates_and_QC.xlsx]

## Sheet: UCE_coordinates_dm3
# UCE coordinates in BED format
# Drosophila melanogaster genome release dm3
chr2L	375445	375497	uce_0001
chr2L	376235	376286	uce_0002
chr2L	383148	383198	uce_0003
chr2L	391697	391754	uce_0004
chr2L	439117	439183	uce_0005
chr2L	524846	524896	uce_0006
chr2L	671366	671429	uce_0007
chr2L	673434	673484	uce_0008
chr2L	684536	684599	uce_0009
chr2L	780787	780841	uce_0010
chr2L	889516	889572	uce_0011
chr2L	897606	897661	uce_0012
chr2L	904305	904405	uce_0013
chr2L	912829	912898	uce_0014
chr2L	961306	961356	uce_0015
chr2L	968898	968949	uce_0016
chr2L	993429	993494	uce_0017
chr2L	1233169	1233220	uce_0018
chr2L	1246507	1246571	uce_0019
chr2L	1249802	1249871	uce_0020
chr2L	1267283	1267344	uce_0021
chr2L	1279657	1279707	uce_0022
chr2L	1282098	1282182	uce_0023
chr2L	1283152	1283207	uce_0024
chr2L	1300026	1300086	uce_0025
chr2L	1301154	1301218	uce_0026
chr2L	1307060	1307138	uce_0027
chr2L	1365735	1365789	uce_0028
chr2L	1393509	1393570	uce_0029
chr2L	1431446	1431498	uce_0030
chr2L	1456197	1456260	uce_0031
chr2L	1459114	1459166	uce_0032
chr2L	1621302	1621369	uce_0033
chr2L	1718681	1718749	uce_0034
chr2L	2458632	2458726	uce_0035
chr2L	2478899	2478951	uce_0036
chr2L	2607055	2607108	uce_0037
chr2L	2618031	2618081	uce_0038
chr2L	2687629	2687683	uce_0039
chr2L	2693505	2693580	uce_0040
chr2L	2700989	2701048	uce_0041
chr2L	2785533	2785678	uce_0042
chr2L	2820582	2820637	uce_0043
chr2L	3353339	3353400	uce_0044
chr2L	3543357	3543418	uce_0045
chr2L	3543815	3543866	uce_0046
chr2L	3558003	3558057	uce_0047
chr2L	3576213	3576290	uce_0048
chr2L	3583256	3583318	uce_0049
chr2L	3586499	3586549	uce_0050
chr2L	3588151	3588214	uce_0051
chr2L	3588281	3588345	uce_0052
chr2L	3594412	3594512	uce_0053
chr2L	3595467	3595529	uce_0054
chr2L	3597500	3597551	uce_0055
chr2L	3599182	3599234	uce_0056
chr2L	3614992	3615056	uce_0057
chr2L	3658173	3658263	uce_0058
chr2L	3671281	3671333	uce_0059
chr2L	3671821	3671889	uce_0060
chr2L	3672695	3672758	uce_0061
chr2L	3682729	3682797	uce_0062
chr2L	3688743	3688824	uce_0063
chr2L	3771954	3772041	uce_0064
chr2L	3821560	3821613	uce_0065
chr2L	3847524	3847585	uce_0066
chr2L	3856122	3856174	uce_0067
chr2L	3858079	3858148	uce_0068
chr2L	3902065	3902115	uce_0069
chr2L	4018729	4018779	uce_0070
chr2L	4019135	4019187	uce_0071
chr2L	4021141	4021205	uce_0072
chr2L	4153502	4153591	uce_0073
chr2L	4180346	4180410	uce_0074
chr2L	4222671	4222729	uce_0075
chr2L	4308772	4308827	uce_0076
chr2L	4314518	4314622	uce_0077
chr2L	4318922	4318983	uce_0078
chr2L	4550015	4550071	uce_0079
chr2L	4619969	4620048	uce_0080
chr2L	4653586	4653644	uce_0081
chr2L	4880279	4880346	uce_0082
chr2L	4880355	4880438	uce_0083
chr2L	5148790	5148867	uce_0084
chr2L	5378605	5378655	uce_0085
chr2L	5388466	5388532	uce_0086
chr2L	5396029	5396086	uce_0087
chr2L	5412714	5412769	uce_0088
chr2L	5418048	5418114	uce_0089
chr2L	5429648	5429703	uce_0090
chr2L	5442156	5442211	uce_0091
chr2L	5448185	5448244	uce_0092
chr2L	5448345	5448438	uce_0093
chr2L	5482759	5482821	uce_0094
chr2L	5501830	5501926	uce_0095
chr2L	5514800	5514856	uce_0096
chr2L	5600199	5600264	uce_0097
chr2L	5644517	5644567	uce_0098
chr2L	6135890	6135948	uce_0099
chr2L	6150487	6150571	uce_0100
chr2L	6249551	6249606	uce_0101
chr2L	6260957	6261024	uce_0102
chr2L	6272580	6272633	uce_0103
chr2L	6401661	6401712	uce_0104
chr2L	6534060	6534118	uce_0105
chr2L	6534720	6534792	uce_0106
chr2L	6816290	6816348	uce_0107
chr2L	6833836	6833897	uce_0108
chr2L	6835816	6835881	uce_0109
chr2L	6920787	6920838	uce_0110
chr2L	7108439	7108492	uce_0111
chr2L	7121287	7121342	uce_0112
chr2L	7287173	7287224	uce_0113
chr2L	7314076	7314136	uce_0114
chr2L	7322633	7322699	uce_0115
chr2L	7327465	7327517	uce_0116
chr2L	7353621	7353673	uce_0117
chr2L	7354713	7354813	uce_0118
chr2L	7357846	7357896	uce_0119
chr2L	7357983	7358037	uce_0120
chr2L	7371953	7372014	uce_0121
chr2L	7621329	7621381	uce_0122
chr2L	7622232	7622295	uce_0123
chr2L	7837724	7837785	uce_0124
chr2L	7850490	7850543	uce_0125
chr2L	8290725	8290782	uce_0126
chr2L	8290742	8290793	uce_0127
chr2L	8648709	8648763	uce_0128
chr2L	8657462	8657529	uce_0129
chr2L	8664155	8664228	uce_0130
chr2L	8742438	8742520	uce_0131
chr2L	8746274	8746324	uce_0132
chr2L	8782905	8782956	uce_0133
chr2L	8786958	8787008	uce_0134
chr2L	8790759	8790809	uce_0135
chr2L	8792486	8792548	uce_0136
chr2L	8822342	8822414	uce_0137
chr2L	8835394	8835472	uce_0138
chr2L	8850018	8850068	uce_0139
chr2L	8853601	8853653	uce_0140
chr2L	8861115	8861176	uce_0141
chr2L	8882641	8882702	uce_0142
chr2L	8888376	8888437	uce_0143
chr2L	9170116	9170166	uce_0144
chr2L	9191759	9191819	uce_0145
chr2L	9229819	9229902	uce_0146
chr2L	9272539	9272596	uce_0147
chr2L	9720079	9720156	uce_0148
chr2L	9807872	9807959	uce_0149
chr2L	9809213	9809405	uce_0150
chr2L	9821056	9821111	uce_0151
chr2L	9825280	9825338	uce_0152
chr2L	10185112	10185165	uce_0153
chr2L	10720793	10720844	uce_0154
chr2L	11045168	11045234	uce_0155
chr2L	11074428	11074485	uce_0156
chr2L	11166057	11166122	uce_0157
chr2L	11182799	11182852	uce_0158
chr2L	11241378	11241442	uce_0159
chr2L	11298429	11298487	uce_0160
chr2L	11301744	11301800	uce_0161
chr2L	11308017	11308083	uce_0162
chr2L	11314495	11314548	uce_0163
chr2L	11326324	11326374	uce_0164
chr2L	11326899	11326954	uce_0165
chr2L	11362771	11362833	uce_0166
chr2L	11383080	11383134	uce_0167
chr2L	11397102	11397201	uce_0168
chr2L	11408303	11408362	uce_0169
chr2L	11538394	11538445	uce_0170
chr2L	11676917	11676968	uce_0171
chr2L	11704483	11704547	uce_0172
chr2L	11713104	11713166	uce_0173
chr2L	11722738	11722790	uce_0174
chr2L	11763420	11763470	uce_0175
chr2L	11807035	11807099	uce_0176
chr2L	11815281	11815334	uce_0177
chr2L	12010973	12011024	uce_0178
chr2L	12314701	12314754	uce_0179
chr2L	12350873	12350923	uce_0180
chr2L	12417418	12417474	uce_0181
chr2L	12645846	12645918	uce_0182
chr2L	12772422	12772490	uce_0183
chr2L	12772546	12772636	uce_0184
chr2L	12790626	12790677	uce_0185
chr2L	12847280	12847346	uce_0186
chr2L	12856596	12856650	uce_0187
chr2L	12884032	12884085	uce_0188
chr2L	12898654	12898716	uce_0189
chr2L	12906120	12906178	uce_0190
chr2L	12931563	12931618	uce_0191
chr2L	12946395	12946469	uce_0192
chr2L	12950597	12950659	uce_0193
chr2L	12964781	12964843	uce_0194
chr2L	12985648	12985698	uce_0195
chr2L	13488253	13488324	uce_0196
chr2L	13610163	13610229	uce_0197
chr2L	13738939	13738991	uce_0198
chr2L	13751652	13751726	uce_0199
chr2L	13753659	13753710	uce_0200
chr2L	13760954	13761004	uce_0201
chr2L	14083436	14083573	uce_0202
chr2L	14084933	14084990	uce_0203
chr2L	14089128	14089290	uce_0204
chr2L	14112256	14112318	uce_0205
chr2L	14129291	14129341	uce_0206
chr2L	14146703	14146757	uce_0207
chr2L	14260149	14260203	uce_0208
chr2L	14423548	14423601	uce_0209
chr2L	14436055	14436106	uce_0210
chr2L	14446291	14446351	uce_0211
chr2L	14452223	14452273	uce_0212
chr2L	14453382	14453434	uce_0213
chr2L	14457807	14457875	uce_0214
chr2L	14460795	14460850	uce_0215
chr2L	14515181	14515231	uce_0216
chr2L	14515559	14515609	uce_0217
chr2L	14516218	14516320	uce_0218
chr2L	14519613	14519666	uce_0219
chr2L	14520956	14521014	uce_0220
chr2L	14524390	14524456	uce_0221
chr2L	14534434	14534487	uce_0222
chr2L	14537029	14537093	uce_0223
chr2L	14543174	14543236	uce_0224
chr2L	14552745	14552815	uce_0225
chr2L	14557555	14557641	uce_0226
chr2L	14582606	14582662	uce_0227
chr2L	14714958	14715011	uce_0228
chr2L	14734617	14734671	uce_0229
chr2L	14748546	14748597	uce_0230
chr2L	14749284	14749342	uce_0231
chr2L	14751468	14751519	uce_0232
chr2L	14780947	14780997	uce_0233
chr2L	14800935	14800992	uce_0234
chr2L	14819362	14819413	uce_0235
chr2L	14823151	14823204	uce_0236
chr2L	14859037	14859088	uce_0237
chr2L	14860160	14860223	uce_0238
chr2L	14894464	14894522	uce_0239
chr2L	14932495	14932547	uce_0240
chr2L	14943739	14943796	uce_0241
chr2L	14963044	14963097	uce_0242
chr2L	15105730	15105787	uce_0243
chr2L	15151357	15151410	uce_0244
chr2L	15152693	15152755	uce_0245
chr2L	15158814	15158891	uce_0246
chr2L	15162299	15162349	uce_0247
chr2L	15179390	15179444	uce_0248
chr2L	15203828	15203889	uce_0249
chr2L	15214181	15214231	uce_0250
chr2L	15219632	15219692	uce_0251
chr2L	15239110	15239189	uce_0252
chr2L	15239179	15239230	uce_0253
chr2L	15242089	15242146	uce_0254
chr2L	15281607	15281667	uce_0255
chr2L	15304812	15304868	uce_0256
chr2L	15349032	15349084	uce_0257
chr2L	15397580	15397649	uce_0258
chr2L	15422961	15423019	uce_0259
chr2L	15443727	15443779	uce_0260
chr2L	15444985	15445041	uce_0261
chr2L	15619177	15619238	uce_0262
chr2L	15778422	15778485	uce_0263
chr2L	15816886	15816936	uce_0264
chr2L	15831370	15831434	uce_0265
chr2L	15937096	15937160	uce_0266
chr2L	15964768	15964845	uce_0267
chr2L	15969066	15969135	uce_0268
chr2L	16034674	16034728	uce_0269
chr2L	16174129	16174205	uce_0270
chr2L	16216382	16216434	uce_0271
chr2L	16368124	16368178	uce_0272
chr2L	16402286	16402370	uce_0273
chr2L	16471286	16471340	uce_0274
chr2L	16766704	16766775	uce_0275
chr2L	16782915	16782966	uce_0276
chr2L	16917858	16917945	uce_0277
chr2L	16925110	16925161	uce_0278
chr2L	16945978	16946032	uce_0279
chr2L	16946160	16946222	uce_0280
chr2L	16998573	16998635	uce_0281
chr2L	17094391	17094475	uce_0282
chr2L	17114700	17114763	uce_0283
chr2L	17157461	17157520	uce_0284
chr2L	17343664	17343726	uce_0285
chr2L	17346187	17346254	uce_0286
chr2L	17364920	17364970	uce_0287
chr2L	17542924	17542974	uce_0288
chr2L	17827422	17827482	uce_0289
chr2L	17877549	17877600	uce_0290
chr2L	18223066	18223123	uce_0291
chr2L	18472312	18472424	uce_0292
chr2L	18499817	18499868	uce_0293
chr2L	18546667	18546726	uce_0294
chr2L	18756579	18756634	uce_0295
chr2L	18872238	18872294	uce_0296
chr2L	18880751	18880805	uce_0297
chr2L	18881794	18881848	uce_0298
chr2L	18890608	18890671	uce_0299
chr2L	18904112	18904163	uce_0300
chr2L	18904230	18904288	uce_0301
chr2L	19276335	19276385	uce_0302
chr2L	19327488	19327540	uce_0303
chr2L	19335045	19335104	uce_0304
chr2L	19612746	19612807	uce_0305
chr2L	19622582	19622635	uce_0306
chr2L	19625094	19625152	uce_0307
chr2L	19630271	19630321	uce_0308
chr2L	19631485	19631538	uce_0309
chr2L	19634782	19634834	uce_0310
chr2L	19770083	19770137	uce_0311
chr2L	20231859	20231912	uce_0312
chr2L	20255396	20255446	uce_0313
chr2L	20475937	20475995	uce_0314
chr2L	20479613	20479693	uce_0315
chr2L	20484445	20484498	uce_0316
chr2L	20509251	20509301	uce_0317
chr2L	20516612	20516669	uce_0318
chr2L	20541170	20541222	uce_0319
chr2L	20552301	20552365	uce_0320
chr2L	20603266	20603326	uce_0321
chr2L	20624573	20624634	uce_0322
chr2L	20633459	20633509	uce_0323
chr2L	20777891	20777950	uce_0324
chr2L	20950708	20950760	uce_0325
chr2L	21004702	21004756	uce_0326
chr2L	21009891	21009982	uce_0327
chr2L	21015505	21015583	uce_0328
chr2L	21028986	21029062	uce_0329
chr2L	21320172	21320235	uce_0330
chr2L	21786968	21787031	uce_0331
chr2L	21958532	21958587	uce_0332
chr2L	21961595	21961652	uce_0333
chr2L	22007602	22007665	uce_0334
chr2L	22011453	22011505	uce_0335
chr2L	22056081	22056132	uce_0336
chr2R	1726207	1726257	uce_0337
chr2R	2458735	2458794	uce_0338
chr2R	2822750	2822805	uce_0339
chr2R	3212038	3212099	uce_0340
chr2R	4140310	4140370	uce_0341
chr2R	4164136	4164209	uce_0342
chr2R	4185858	4185917	uce_0343
chr2R	4188416	4188475	uce_0344
chr2R	4188574	4188638	uce_0345
chr2R	4190440	4190505	uce_0346
chr2R	4197472	4197523	uce_0347
chr2R	4205549	4205612	uce_0348
chr2R	4206156	4206220	uce_0349
chr2R	4207285	4207347	uce_0350
chr2R	4240416	4240470	uce_0351
chr2R	4263100	4263163	uce_0352
chr2R	4274403	4274457	uce_0353
chr2R	4525549	4525606	uce_0354
chr2R	4631298	4631362	uce_0355
chr2R	4650017	4650067	uce_0356
chr2R	4693875	4693932	uce_0357
chr2R	4735834	4735893	uce_0358
chr2R	5519692	5519743	uce_0359
chr2R	5538949	5539015	uce_0360
chr2R	5630091	5630149	uce_0361
chr2R	6182782	6182833	uce_0362
chr2R	6335783	6335833	uce_0363
chr2R	6500424	6500502	uce_0364
chr2R	6812218	6812268	uce_0365
chr2R	6814304	6814385	uce_0366
chr2R	6872257	6872313	uce_0367
chr2R	7335099	7335165	uce_0368
chr2R	7403638	7403702	uce_0369
chr2R	7437793	7437846	uce_0370
chr2R	7440473	7440524	uce_0371
chr2R	7449564	7449630	uce_0372
chr2R	7460779	7460830	uce_0373
chr2R	7539871	7539945	uce_0374
chr2R	7548091	7548141	uce_0375
chr2R	7635597	7635656	uce_0376
chr2R	7645386	7645439	uce_0377
chr2R	7646944	7647013	uce_0378
chr2R	7898630	7898682	uce_0379
chr2R	8161281	8161334	uce_0380
chr2R	8717273	8717338	uce_0381
chr2R	8781574	8781626	uce_0382
chr2R	8799502	8799554	uce_0383
chr2R	8801547	8801597	uce_0384
chr2R	9202949	9203025	uce_0385
chr2R	9215063	9215137	uce_0386
chr2R	9318201	9318251	uce_0387
chr2R	9465345	9465439	uce_0388
chr2R	9507375	9507450	uce_0389
chr2R	9536749	9536800	uce_0390
chr2R	9639266	9639326	uce_0391
chr2R	9664605	9664680	uce_0392
chr2R	9698683	9698767	uce_0393
chr2R	9932622	9932676	uce_0394
chr2R	10092703	10092757	uce_0395
chr2R	10093511	10093568	uce_0396
chr2R	10098771	10098837	uce_0397
chr2R	10179253	10179343	uce_0398
chr2R	10179344	10179400	uce_0399
chr2R	10179548	10179623	uce_0400
chr2R	10617057	10617114	uce_0401
chr2R	10674222	10674287	uce_0402
chr2R	10726810	10726863	uce_0403
chr2R	10728678	10728753	uce_0404
chr2R	10893344	10893422	uce_0405
chr2R	10948171	10948253	uce_0406
chr2R	10954769	10954837	uce_0407
chr2R	10960200	10960269	uce_0408
chr2R	10966108	10966160	uce_0409
chr2R	11120901	11120955	uce_0410
chr2R	11247398	11247454	uce_0411
chr2R	11324337	11324389	uce_0412
chr2R	11692289	11692339	uce_0413
chr2R	12188485	12188555	uce_0414
chr2R	12257929	12257988	uce_0415
chr2R	12281752	12281802	uce_0416
chr2R	12328599	12328654	uce_0417
chr2R	12350011	12350065	uce_0418
chr2R	12368661	12368713	uce_0419
chr2R	12378273	12378327	uce_0420
chr2R	12382402	12382453	uce_0421
chr2R	12426923	12426976	uce_0422
chr2R	12432792	12432869	uce_0423
chr2R	12855508	12855558	uce_0424
chr2R	13044035	13044086	uce_0425
chr2R	13079422	13079485	uce_0426
chr2R	13166133	13166201	uce_0427
chr2R	13170987	13171041	uce_0428
chr2R	13213326	13213378	uce_0429
chr2R	13260614	13260678	uce_0430
chr2R	13275504	13275554	uce_0431
chr2R	13692191	13692247	uce_0432
chr2R	13701806	13701859	uce_0433
chr2R	13724089	13724144	uce_0434
chr2R	13727924	13727983	uce_0435
chr2R	13838411	13838464	uce_0436
chr2R	13959031	13959090	uce_0437
chr2R	14093038	14093091	uce_0438
chr2R	14107903	14107960	uce_0439
chr2R	14110685	14110752	uce_0440
chr2R	14127069	14127135	uce_0441
chr2R	14144200	14144266	uce_0442
chr2R	14150421	14150479	uce_0443
chr2R	14155365	14155430	uce_0444
chr2R	14199828	14199889	uce_0445
chr2R	14224679	14224745	uce_0446
chr2R	14261804	14261857	uce_0447
chr2R	14531454	14531535	uce_0448
chr2R	14770825	14770880	uce_0449
chr2R	14827949	14828001	uce_0450
chr2R	14850418	14850469	uce_0451
chr2R	14967913	14967972	uce_0452
chr2R	15451891	15451970	uce_0453
chr2R	15579228	15579281	uce_0454
chr2R	15603297	15603353	uce_0455
chr2R	15614263	15614327	uce_0456
chr2R	15668011	15668065	uce_0457
chr2R	15670077	15670129	uce_0458
chr2R	15681252	15681303	uce_0459
chr2R	15694726	15694778	uce_0460
chr2R	15704940	15705000	uce_0461
chr2R	15730552	15730619	uce_0462
chr2R	15736587	15736638	uce_0463
chr2R	15738767	15738825	uce_0464
chr2R	15741562	15741612	uce_0465
chr2R	15779926	15779978	uce_0466
chr2R	15797113	15797165	uce_0467
chr2R	15799814	15799869	uce_0468
chr2R	15813044	15813101	uce_0469
chr2R	15816019	15816078	uce_0470
chr2R	15819042	15819097	uce_0471
chr2R	15819679	15819743	uce_0472
chr2R	15828571	15828621	uce_0473
chr2R	15840286	15840346	uce_0474
chr2R	15844626	15844686	uce_0475
chr2R	15915797	15915853	uce_0476
chr2R	15934332	15934382	uce_0477
chr2R	15980914	15980964	uce_0478
chr2R	16009628	16009683	uce_0479
chr2R	16037178	16037262	uce_0480
chr2R	16039301	16039351	uce_0481
chr2R	16039731	16039783	uce_0482
chr2R	16048105	16048168	uce_0483
chr2R	16049078	16049146	uce_0484
chr2R	16050400	16050480	uce_0485
chr2R	16056447	16056516	uce_0486
chr2R	16087948	16088019	uce_0487
chr2R	16089735	16089785	uce_0488
chr2R	16096333	16096391	uce_0489
chr2R	16115019	16115082	uce_0490
chr2R	16224363	16224415	uce_0491
chr2R	16267399	16267453	uce_0492
chr2R	16284151	16284206	uce_0493
chr2R	16296812	16296870	uce_0494
chr2R	16335389	16335446	uce_0495
chr2R	16382381	16382432	uce_0496
chr2R	16429320	16429378	uce_0497
chr2R	16800225	16800281	uce_0498
chr2R	16801280	16801342	uce_0499
chr2R	17430738	17430788	uce_0500
chr2R	17537726	17537789	uce_0501
chr2R	17743409	17743473	uce_0502
chr2R	18124258	18124310	uce_0503
chr2R	18157412	18157478	uce_0504
chr2R	18158044	18158103	uce_0505
chr2R	18158998	18159055	uce_0506
chr2R	18177001	18177054	uce_0507
chr2R	18394746	18394818	uce_0508
chr2R	18395402	18395499	uce_0509
chr2R	18395977	18396057	uce_0510
chr2R	18405009	18405088	uce_0511
chr2R	18407320	18407373	uce_0512
chr2R	18408768	18408820	uce_0513
chr2R	18412629	18412689	uce_0514
chr2R	18515275	18515325	uce_0515
chr2R	18747586	18747643	uce_0516
chr2R	18768854	18768911	uce_0517
chr2R	18822093	18822155	uce_0518
chr2R	18892740	18892798	uce_0519
chr2R	18894259	18894321	uce_0520
chr2R	18904053	18904115	uce_0521
chr2R	18906785	18906836	uce_0522
chr2R	18908413	18908470	uce_0523
chr2R	18919166	18919226	uce_0524
chr2R	18924994	18925048	uce_0525
chr2R	18929126	18929177	uce_0526
chr2R	19163605	19163655	uce_0527
chr2R	19190192	19190242	uce_0528
chr2R	19367585	19367649	uce_0529
chr2R	19466649	19466699	uce_0530
chr2R	19478536	19478602	uce_0531
chr2R	19521982	19522038	uce_0532
chr2R	19528937	19529012	uce_0533
chr2R	19823227	19823281	uce_0534
chr2R	20109769	20109823	uce_0535
chr2R	20113006	20113066	uce_0536
chr2R	20175204	20175254	uce_0537
chr2R	20180021	20180087	uce_0538
chr2R	20188906	20188957	uce_0539
chr2R	20254369	20254444	uce_0540
chr2R	20254626	20254679	uce_0541
chr2R	20270706	20270774	uce_0542
chr2R	20313221	20313271	uce_0543
chr2R	20322114	20322167	uce_0544
chr2R	20614060	20614184	uce_0545
chr2R	20716497	20716573	uce_0546
chr2R	20725355	20725409	uce_0547
chr2R	20747253	20747325	uce_0548
chr2R	20756382	20756444	uce_0549
chr2R	20756654	20756714	uce_0550
chr2R	20800344	20800396	uce_0551
chr2R	20800457	20800509	uce_0552
chr2R	20802357	20802418	uce_0553
chr2R	20943260	20943315	uce_0554
chr2R	21027592	21027650	uce_0555
chr2R	21028884	21028954	uce_0556
chr2R	21118392	21118447	uce_0557
chr3L	390054	390133	uce_0558
chr3L	392587	392637	uce_0559
chr3L	621170	621224	uce_0560
chr3L	663445	663498	uce_0561
chr3L	794362	794419	uce_0562
chr3L	807940	808029	uce_0563
chr3L	980165	980230	uce_0564
chr3L	1060431	1060492	uce_0565
chr3L	1118473	1118528	uce_0566
chr3L	1129908	1129976	uce_0567
chr3L	1451683	1451743	uce_0568
chr3L	1452689	1452741	uce_0569
chr3L	1693201	1693255	uce_0570
chr3L	1919926	1919984	uce_0571
chr3L	1999427	1999480	uce_0572
chr3L	2079754	2079806	uce_0573
chr3L	2700781	2700831	uce_0574
chr3L	2811431	2811483	uce_0575
chr3L	2825259	2825310	uce_0576
chr3L	2856757	2856817	uce_0577
chr3L	3095734	3095784	uce_0578
chr3L	3400904	3400960	uce_0579
chr3L	3406795	3406850	uce_0580
chr3L	3701999	3702060	uce_0581
chr3L	3852790	3852841	uce_0582
chr3L	3858608	3858667	uce_0583
chr3L	3860637	3860690	uce_0584
chr3L	3863000	3863050	uce_0585
chr3L	3863205	3863264	uce_0586
chr3L	3863393	3863466	uce_0587
chr3L	3866484	3866554	uce_0588
chr3L	3871432	3871488	uce_0589
chr3L	3888843	3888907	uce_0590
chr3L	3969953	3970020	uce_0591
chr3L	3996149	3996206	uce_0592
chr3L	3998719	3998770	uce_0593
chr3L	4001286	4001347	uce_0594
chr3L	4246421	4246473	uce_0595
chr3L	4419158	4419224	uce_0596
chr3L	4586690	4586776	uce_0597
chr3L	4653060	4653119	uce_0598
chr3L	4735053	4735109	uce_0599
chr3L	4798257	4798312	uce_0600
chr3L	4841166	4841216	uce_0601
chr3L	4874972	4875054	uce_0602
chr3L	4988586	4988645	uce_0603
chr3L	5044587	5044641	uce_0604
chr3L	5160000	5160085	uce_0605
chr3L	5202662	5202712	uce_0606
chr3L	5216163	5216213	uce_0607
chr3L	5349441	5349491	uce_0608
chr3L	5395397	5395451	uce_0609
chr3L	5443744	5443794	uce_0610
chr3L	5462450	5462501	uce_0611
chr3L	5471550	5471606	uce_0612
chr3L	5499312	5499392	uce_0613
chr3L	5694342	5694396	uce_0614
chr3L	5696646	5696696	uce_0615
chr3L	5714006	5714056	uce_0616
chr3L	5725768	5725822	uce_0617
chr3L	5739560	5739627	uce_0618
chr3L	5849647	5849702	uce_0619
chr3L	5855736	5855789	uce_0620
chr3L	5856891	5856970	uce_0621
chr3L	5859029	5859104	uce_0622
chr3L	5949810	5949875	uce_0623
chr3L	5983329	5983386	uce_0624
chr3L	5992856	5992913	uce_0625
chr3L	6038292	6038342	uce_0626
chr3L	6090285	6090337	uce_0627
chr3L	6110458	6110514	uce_0628
chr3L	6271870	6271923	uce_0629
chr3L	6274809	6274870	uce_0630
chr3L	6312334	6312393	uce_0631
chr3L	6347868	6347931	uce_0632
chr3L	6348829	6348885	uce_0633
chr3L	6348960	6349029	uce_0634
chr3L	6360446	6360510	uce_0635
chr3L	6364443	6364507	uce_0636
chr3L	6369036	6369100	uce_0637
chr3L	6369231	6369297	uce_0638
chr3L	6385972	6386030	uce_0639
chr3L	6655315	6655383	uce_0640
chr3L	6664565	6664624	uce_0641
chr3L	6763618	6763668	uce_0642
chr3L	6783871	6783933	uce_0643
chr3L	6790267	6790331	uce_0644
chr3L	6808147	6808197	uce_0645
chr3L	6809325	6809392	uce_0646
chr3L	6811999	6812057	uce_0647
chr3L	6817228	6817281	uce_0648
chr3L	6837872	6837926	uce_0649
chr3L	6842473	6842535	uce_0650
chr3L	6846889	6846943	uce_0651
chr3L	6849020	6849070	uce_0652
chr3L	6875578	6875635	uce_0653
chr3L	6879167	6879221	uce_0654
chr3L	6894372	6894443	uce_0655
chr3L	6904305	6904371	uce_0656
chr3L	6932200	6932275	uce_0657
chr3L	6934912	6934963	uce_0658
chr3L	7191720	7191774	uce_0659
chr3L	7249435	7249485	uce_0660
chr3L	7269173	7269224	uce_0661
chr3L	7398994	7399051	uce_0662
chr3L	7434352	7434407	uce_0663
chr3L	7455606	7455668	uce_0664
chr3L	7543874	7543926	uce_0665
chr3L	7548194	7548249	uce_0666
chr3L	7607784	7607834	uce_0667
chr3L	7951830	7951883	uce_0668
chr3L	7952043	7952108	uce_0669
chr3L	7960183	7960250	uce_0670
chr3L	7961670	7961728	uce_0671
chr3L	8053585	8053637	uce_0672
chr3L	8361347	8361399	uce_0673
chr3L	8431695	8431756	uce_0674
chr3L	8432944	8432994	uce_0675
chr3L	8463176	8463258	uce_0676
chr3L	8738344	8738415	uce_0677
chr3L	8815822	8815874	uce_0678
chr3L	9139143	9139194	uce_0679
chr3L	9144567	9144644	uce_0680
chr3L	9144897	9144953	uce_0681
chr3L	9148232	9148339	uce_0682
chr3L	9186718	9186773	uce_0683
chr3L	9232702	9232766	uce_0684
chr3L	9236187	9236266	uce_0685
chr3L	9467052	9467105	uce_0686
chr3L	9581372	9581422	uce_0687
chr3L	9687469	9687523	uce_0688
chr3L	10016768	10016818	uce_0689
chr3L	10025169	10025219	uce_0690
chr3L	10033952	10034023	uce_0691
chr3L	10064717	10064786	uce_0692
chr3L	10078014	10078069	uce_0693
chr3L	10235235	10235287	uce_0694
chr3L	10287428	10287493	uce_0695
chr3L	10294739	10294801	uce_0696
chr3L	10294984	10295045	uce_0697
chr3L	10344550	10344615	uce_0698
chr3L	10385354	10385422	uce_0699
chr3L	10568454	10568523	uce_0700
chr3L	10706889	10706939	uce_0701
chr3L	10730364	10730426	uce_0702
chr3L	10741193	10741245	uce_0703
chr3L	10744431	10744511	uce_0704
chr3L	10841710	10841761	uce_0705
chr3L	10843134	10843188	uce_0706
chr3L	10845740	10845809	uce_0707
chr3L	10942338	10942407	uce_0708
chr3L	10955073	10955124	uce_0709
chr3L	10967031	10967107	uce_0710
chr3L	10968910	10968972	uce_0711
chr3L	10979631	10979701	uce_0712
chr3L	10984124	10984178	uce_0713
chr3L	10984311	10984361	uce_0714
chr3L	10991919	10991972	uce_0715
chr3L	11329930	11329990	uce_0716
chr3L	11382130	11382189	uce_0717
chr3L	12283071	12283121	uce_0718
chr3L	12289186	12289251	uce_0719
chr3L	12304996	12305069	uce_0720
chr3L	12314235	12314310	uce_0721
chr3L	12415151	12415212	uce_0722
chr3L	12430039	12430126	uce_0723
chr3L	12442596	12442658	uce_0724
chr3L	12450089	12450148	uce_0725
chr3L	12609406	12609473	uce_0726
chr3L	12625844	12625899	uce_0727
chr3L	12631662	12631715	uce_0728
chr3L	12631915	12631970	uce_0729
chr3L	12652617	12652691	uce_0730
chr3L	12677667	12677717	uce_0731
chr3L	12840177	12840270	uce_0732
chr3L	13073739	13073812	uce_0733
chr3L	13091323	13091373	uce_0734
chr3L	13092254	13092313	uce_0735
chr3L	13094537	13094623	uce_0736
chr3L	13119695	13119768	uce_0737
chr3L	13257351	13257408	uce_0738
chr3L	13275773	13275825	uce_0739
chr3L	13315912	13315964	uce_0740
chr3L	13397676	13397762	uce_0741
chr3L	13492488	13492549	uce_0742
chr3L	13531856	13531921	uce_0743
chr3L	13541990	13542057	uce_0744
chr3L	13543960	13544012	uce_0745
chr3L	13559014	13559065	uce_0746
chr3L	13560029	13560088	uce_0747
chr3L	13564594	13564647	uce_0748
chr3L	13564822	13564877	uce_0749
chr3L	13576503	13576559	uce_0750
chr3L	13593130	13593190	uce_0751
chr3L	13604762	13604823	uce_0752
chr3L	13609910	13609984	uce_0753
chr3L	13632032	13632082	uce_0754
chr3L	13639610	13639665	uce_0755
chr3L	13643248	13643301	uce_0756
chr3L	13644224	13644274	uce_0757
chr3L	13644645	13644699	uce_0758
chr3L	13645582	13645663	uce_0759
chr3L	13674361	13674414	uce_0760
chr3L	13684779	13684836	uce_0761
chr3L	13685059	13685109	uce_0762
chr3L	13691962	13692044	uce_0763
chr3L	13709428	13709479	uce_0764
chr3L	13711958	13712034	uce_0765
chr3L	13733845	13733896	uce_0766
chr3L	13742161	13742217	uce_0767
chr3L	13744675	13744737	uce_0768
chr3L	13869478	13869537	uce_0769
chr3L	14163589	14163642	uce_0770
chr3L	14241074	14241146	uce_0771
chr3L	14250256	14250306	uce_0772
chr3L	14382887	14382941	uce_0773
chr3L	14475771	14475829	uce_0774
chr3L	14491170	14491224	uce_0775
chr3L	14573757	14573810	uce_0776
chr3L	14577581	14577632	uce_0777
chr3L	14592895	14592950	uce_0778
chr3L	15161200	15161262	uce_0779
chr3L	15162003	15162062	uce_0780
chr3L	15168337	15168387	uce_0781
chr3L	15173772	15173832	uce_0782
chr3L	15182640	15182713	uce_0783
chr3L	15185629	15185679	uce_0784
chr3L	15214233	15214311	uce_0785
chr3L	15215635	15215723	uce_0786
chr3L	15238705	15238757	uce_0787
chr3L	15247340	15247393	uce_0788
chr3L	15259667	15259735	uce_0789
chr3L	15350553	15350606	uce_0790
chr3L	15356460	15356519	uce_0791
chr3L	15357108	15357166	uce_0792
chr3L	15358228	15358287	uce_0793
chr3L	15373457	15373515	uce_0794
chr3L	15374743	15374815	uce_0795
chr3L	15390714	15390826	uce_0796
chr3L	15403286	15403363	uce_0797
chr3L	15405620	15405671	uce_0798
chr3L	15412555	15412609	uce_0799
chr3L	15437460	15437513	uce_0800
chr3L	15472475	15472533	uce_0801
chr3L	15473787	15473837	uce_0802
chr3L	15476361	15476416	uce_0803
chr3L	15484638	15484695	uce_0804
chr3L	15793593	15793659	uce_0805
chr3L	15794027	15794081	uce_0806
chr3L	16006987	16007037	uce_0807
chr3L	16012109	16012169	uce_0808
chr3L	16014369	16014427	uce_0809
chr3L	16474001	16474058	uce_0810
chr3L	16685828	16685905	uce_0811
chr3L	17033240	17033320	uce_0812
chr3L	17053683	17053735	uce_0813
chr3L	17093137	17093201	uce_0814
chr3L	17095368	17095418	uce_0815
chr3L	17115849	17115933	uce_0816
chr3L	17126186	17126241	uce_0817
chr3L	17128988	17129049	uce_0818
chr3L	17170673	17170727	uce_0819
chr3L	17188384	17188438	uce_0820
chr3L	17252136	17252235	uce_0821
chr3L	17260270	17260324	uce_0822
chr3L	17272377	17272436	uce_0823
chr3L	17277159	17277211	uce_0824
chr3L	17279824	17279880	uce_0825
chr3L	17293310	17293377	uce_0826
chr3L	17323156	17323214	uce_0827
chr3L	17435191	17435243	uce_0828
chr3L	17441357	17441420	uce_0829
chr3L	17604740	17604830	uce_0830
chr3L	17698879	17698933	uce_0831
chr3L	17699447	17699509	uce_0832
chr3L	17989498	17989548	uce_0833
chr3L	18072369	18072437	uce_0834
chr3L	18320099	18320152	uce_0835
chr3L	18366107	18366157	uce_0836
chr3L	18406473	18406545	uce_0837
chr3L	18409945	18409998	uce_0838
chr3L	18423734	18423785	uce_0839
chr3L	18427784	18427837	uce_0840
chr3L	19012627	19012699	uce_0841
chr3L	19164932	19164992	uce_0842
chr3L	19170423	19170485	uce_0843
chr3L	19178538	19178592	uce_0844
chr3L	19183875	19183932	uce_0845
chr3L	19239549	19239611	uce_0846
chr3L	19348530	19348601	uce_0847
chr3L	19355426	19355476	uce_0848
chr3L	19555717	19555769	uce_0849
chr3L	19661285	19661336	uce_0850
chr3L	19889454	19889526	uce_0851
chr3L	20545600	20545670	uce_0852
chr3L	20555114	20555182	uce_0853
chr3L	20574528	20574581	uce_0854
chr3L	20576053	20576104	uce_0855
chr3L	20579510	20579606	uce_0856
chr3L	20579973	20580023	uce_0857
chr3L	20601016	20601067	uce_0858
chr3L	20644177	20644244	uce_0859
chr3L	20681634	20681688	uce_0860
chr3L	20909734	20909785	uce_0861
chr3L	21443703	21443754	uce_0862
chr3L	21544706	21544759	uce_0863
chr3L	21690489	21690539	uce_0864
chr3L	21690822	21690887	uce_0865
chr3L	21705089	21705139	uce_0866
chr3L	21713710	21713761	uce_0867
chr3L	21791151	21791211	uce_0868
chr3L	21792570	21792623	uce_0869
chr3L	22008644	22008698	uce_0870
chr3L	22070877	22070935	uce_0871
chr3L	22087902	22087970	uce_0872
chr3L	22110418	22110471	uce_0873
chr3L	22121440	22121493	uce_0874
chr3L	22137647	22137717	uce_0875
chr3L	22138434	22138496	uce_0876
chr3L	22140654	22140706	uce_0877
chr3L	22152635	22152710	uce_0878
chr3L	22159172	22159260	uce_0879
chr3L	22161808	22161858	uce_0880
chr3L	22170188	22170243	uce_0881
chr3L	22213505	22213562	uce_0882
chr3L	22449755	22449810	uce_0883
chr3L	22566421	22566519	uce_0884
chr3L	22585156	22585212	uce_0885
chr3L	22622726	22622794	uce_0886
chr3L	22661392	22661447	uce_0887
chr3L	22828262	22828326	uce_0888
chr3L	22936488	22936539	uce_0889
chr3R	123201	123252	uce_0890
chr3R	751643	751711	uce_0891
chr3R	810675	810742	uce_0892
chr3R	1213965	1214022	uce_0893
chr3R	1424962	1425016	uce_0894
chr3R	1476446	1476508	uce_0895
chr3R	1700116	1700177	uce_0896
chr3R	1717917	1717979	uce_0897
chr3R	1720809	1720872	uce_0898
chr3R	1728495	1728560	uce_0899
chr3R	1731412	1731463	uce_0900
chr3R	1791847	1791921	uce_0901
chr3R	1812004	1812069	uce_0902
chr3R	1822722	1822785	uce_0903
chr3R	1889177	1889258	uce_0904
chr3R	1890721	1890784	uce_0905
chr3R	1897022	1897105	uce_0906
chr3R	1897712	1897763	uce_0907
chr3R	1918139	1918192	uce_0908
chr3R	1941217	1941271	uce_0909
chr3R	1969257	1969324	uce_0910
chr3R	2439731	2439782	uce_0911
chr3R	2500785	2500841	uce_0912
chr3R	2539187	2539244	uce_0913
chr3R	2621290	2621352	uce_0914
chr3R	2624000	2624057	uce_0915
chr3R	2651040	2651112	uce_0916
chr3R	2715422	2715474	uce_0917
chr3R	2716608	2716674	uce_0918
chr3R	2732821	2732879	uce_0919
chr3R	2734222	2734277	uce_0920
chr3R	2744156	2744212	uce_0921
chr3R	2748364	2748415	uce_0922
chr3R	2754694	2754746	uce_0923
chr3R	2761459	2761509	uce_0924
chr3R	2761831	2761890	uce_0925
chr3R	2764828	2764884	uce_0926
chr3R	2777543	2777605	uce_0927
chr3R	2804981	2805063	uce_0928
chr3R	2807636	2807697	uce_0929
chr3R	2814168	2814231	uce_0930
chr3R	2814232	2814291	uce_0931
chr3R	2839244	2839303	uce_0932
chr3R	2843117	2843169	uce_0933
chr3R	2845213	2845269	uce_0934
chr3R	2855247	2855312	uce_0935
chr3R	2872333	2872403	uce_0936
chr3R	2893773	2893826	uce_0937
chr3R	3139149	3139199	uce_0938
chr3R	3957530	3957584	uce_0939
chr3R	3959368	3959427	uce_0940
chr3R	3975839	3975919	uce_0941
chr3R	3979499	3979553	uce_0942
chr3R	3990463	3990521	uce_0943
chr3R	3994281	3994339	uce_0944
chr3R	4028911	4028976	uce_0945
chr3R	4031396	4031451	uce_0946
chr3R	4043120	4043173	uce_0947
chr3R	4054003	4054097	uce_0948
chr3R	4055756	4055830	uce_0949
chr3R	4100027	4100081	uce_0950
chr3R	4106830	4106888	uce_0951
chr3R	4278890	4278945	uce_0952
chr3R	4973105	4973161	uce_0953
chr3R	4992813	4992878	uce_0954
chr3R	5021845	5021897	uce_0955
chr3R	5269730	5269789	uce_0956
chr3R	5368610	5368661	uce_0957
chr3R	6021114	6021164	uce_0958
chr3R	6248553	6248632	uce_0959
chr3R	6250982	6251033	uce_0960
chr3R	6266376	6266442	uce_0961
chr3R	6270425	6270480	uce_0962
chr3R	6271693	6271777	uce_0963
chr3R	6273489	6273565	uce_0964
chr3R	6277282	6277338	uce_0965
chr3R	6280609	6280659	uce_0966
chr3R	6289604	6289670	uce_0967
chr3R	6291920	6291988	uce_0968
chr3R	6292961	6293014	uce_0969
chr3R	6309270	6309320	uce_0970
chr3R	6311548	6311599	uce_0971
chr3R	6317010	6317092	uce_0972
chr3R	6331873	6331933	uce_0973
chr3R	6348719	6348786	uce_0974
chr3R	6356836	6356892	uce_0975
chr3R	6367831	6367934	uce_0976
chr3R	6368918	6368969	uce_0977
chr3R	6369075	6369132	uce_0978
chr3R	6372735	6372785	uce_0979
chr3R	6396283	6396343	uce_0980
chr3R	6397983	6398039	uce_0981
chr3R	6399776	6399839	uce_0982
chr3R	6401079	6401167	uce_0983
chr3R	6401983	6402033	uce_0984
chr3R	6418774	6418828	uce_0985
chr3R	6426969	6427023	uce_0986
chr3R	6435464	6435530	uce_0987
chr3R	6436809	6436865	uce_0988
chr3R	6440503	6440558	uce_0989
chr3R	6470037	6470090	uce_0990
chr3R	6487972	6488035	uce_0991
chr3R	6752199	6752266	uce_0992
chr3R	6836011	6836095	uce_0993
chr3R	6850733	6850803	uce_0994
chr3R	6887890	6887943	uce_0995
chr3R	6907252	6907303	uce_0996
chr3R	6950794	6950847	uce_0997
chr3R	7010844	7010913	uce_0998
chr3R	7018522	7018575	uce_0999
chr3R	7089997	7090058	uce_1000
chr3R	7165376	7165434	uce_1001
chr3R	7185378	7185449	uce_1002
chr3R	7185715	7185767	uce_1003
chr3R	7318317	7318367	uce_1004
chr3R	7379322	7379387	uce_1005
chr3R	7579683	7579760	uce_1006
chr3R	8099659	8099745	uce_1007
chr3R	8123328	8123382	uce_1008
chr3R	8382704	8382763	uce_1009
chr3R	8570822	8570876	uce_1010
chr3R	8632320	8632377	uce_1011
chr3R	8658107	8658170	uce_1012
chr3R	8663706	8663756	uce_1013
chr3R	8724184	8724245	uce_1014
chr3R	8758364	8758423	uce_1015
chr3R	8847342	8847399	uce_1016
chr3R	8917183	8917240	uce_1017
chr3R	8922920	8922974	uce_1018
chr3R	8986516	8986576	uce_1019
chr3R	9052558	9052627	uce_1020
chr3R	9290424	9290504	uce_1021
chr3R	9293771	9293844	uce_1022
chr3R	9301556	9301627	uce_1023
chr3R	9319368	9319424	uce_1024
chr3R	9326364	9326420	uce_1025
chr3R	9327957	9328013	uce_1026
chr3R	9331519	9331570	uce_1027
chr3R	9333944	9334016	uce_1028
chr3R	9334340	9334394	uce_1029
chr3R	9335604	9335687	uce_1030
chr3R	9346696	9346780	uce_1031
chr3R	9364915	9364971	uce_1032
chr3R	9375943	9376000	uce_1033
chr3R	9378512	9378562	uce_1034
chr3R	9381911	9381975	uce_1035
chr3R	9383518	9383590	uce_1036
chr3R	9390980	9391031	uce_1037
chr3R	9398228	9398283	uce_1038
chr3R	9400831	9400888	uce_1039
chr3R	9407613	9407666	uce_1040
chr3R	9417530	9417594	uce_1041
chr3R	9447292	9447346	uce_1042
chr3R	9447501	9447553	uce_1043
chr3R	9452534	9452589	uce_1044
chr3R	9597278	9597376	uce_1045
chr3R	9612997	9613051	uce_1046
chr3R	9672230	9672300	uce_1047
chr3R	9675392	9675480	uce_1048
chr3R	9676552	9676630	uce_1049
chr3R	9677165	9677216	uce_1050
chr3R	9701114	9701173	uce_1051
chr3R	9737955	9738041	uce_1052
chr3R	9740836	9740891	uce_1053
chr3R	9747207	9747263	uce_1054
chr3R	9749133	9749183	uce_1055
chr3R	9749517	9749569	uce_1056
chr3R	9750237	9750293	uce_1057
chr3R	9760185	9760247	uce_1058
chr3R	9763920	9763971	uce_1059
chr3R	9766479	9766546	uce_1060
chr3R	10195859	10195922	uce_1061
chr3R	10199553	10199614	uce_1062
chr3R	10314687	10314738	uce_1063
chr3R	10324960	10325014	uce_1064
chr3R	10559419	10559470	uce_1065
chr3R	10566092	10566147	uce_1066
chr3R	11122391	11122441	uce_1067
chr3R	11135964	11136024	uce_1068
chr3R	11138162	11138224	uce_1069
chr3R	11221972	11222046	uce_1070
chr3R	11251827	11251886	uce_1071
chr3R	11342648	11342717	uce_1072
chr3R	11386269	11386325	uce_1073
chr3R	11452985	11453039	uce_1074
chr3R	11454120	11454171	uce_1075
chr3R	11546100	11546154	uce_1076
chr3R	11585610	11585660	uce_1077
chr3R	11598718	11598781	uce_1078
chr3R	11610320	11610374	uce_1079
chr3R	11785244	11785307	uce_1080
chr3R	11833851	11833942	uce_1081
chr3R	11858640	11858703	uce_1082
chr3R	12049994	12050048	uce_1083
chr3R	12062964	12063023	uce_1084
chr3R	12124197	12124253	uce_1085
chr3R	12125696	12125774	uce_1086
chr3R	12127524	12127580	uce_1087
chr3R	12250733	12250783	uce_1088
chr3R	12270725	12270783	uce_1089
chr3R	12346464	12346525	uce_1090
chr3R	12494419	12494478	uce_1091
chr3R	12498084	12498138	uce_1092
chr3R	12500302	12500399	uce_1093
chr3R	12505474	12505542	uce_1094
chr3R	12508051	12508102	uce_1095
chr3R	12511525	12511576	uce_1096
chr3R	12521204	12521259	uce_1097
chr3R	12521983	12522070	uce_1098
chr3R	12522470	12522528	uce_1099
chr3R	12525361	12525441	uce_1100
chr3R	12548461	12548516	uce_1101
chr3R	12550968	12551039	uce_1102
chr3R	12561275	12561328	uce_1103
chr3R	12561772	12561837	uce_1104
chr3R	12589445	12589512	uce_1105
chr3R	12608227	12608284	uce_1106
chr3R	13063194	13063260	uce_1107
chr3R	13148768	13148836	uce_1108
chr3R	13150907	13150959	uce_1109
chr3R	13291364	13291415	uce_1110
chr3R	13383139	13383191	uce_1111
chr3R	13408573	13408652	uce_1112
chr3R	13428058	13428114	uce_1113
chr3R	13443487	13443547	uce_1114
chr3R	13460346	13460407	uce_1115
chr3R	13461713	13461775	uce_1116
chr3R	13523333	13523419	uce_1117
chr3R	13693025	13693088	uce_1118
chr3R	13834625	13834720	uce_1119
chr3R	13896204	13896262	uce_1120
chr3R	13901618	13901669	uce_1121
chr3R	13927371	13927428	uce_1122
chr3R	13972628	13972680	uce_1123
chr3R	14087529	14087579	uce_1124
chr3R	14197113	14197179	uce_1125
chr3R	14291588	14291638	uce_1126
chr3R	14306319	14306393	uce_1127
chr3R	14316809	14316862	uce_1128
chr3R	14321766	14321853	uce_1129
chr3R	14393695	14393750	uce_1130
chr3R	14454185	14454236	uce_1131
chr3R	14803802	14803862	uce_1132
chr3R	15067371	15067437	uce_1133
chr3R	15092989	15093042	uce_1134
chr3R	15107879	15107943	uce_1135
chr3R	15112050	15112100	uce_1136
chr3R	15499067	15499140	uce_1137
chr3R	15521040	15521133	uce_1138
chr3R	15552062	15552115	uce_1139
chr3R	15553410	15553485	uce_1140
chr3R	15579455	15579514	uce_1141
chr3R	15589301	15589395	uce_1142
chr3R	15889960	15890018	uce_1143
chr3R	16179394	16179458	uce_1144
chr3R	16193209	16193269	uce_1145
chr3R	16203256	16203307	uce_1146
chr3R	16580748	16580809	uce_1147
chr3R	16584098	16584150	uce_1148
chr3R	16801855	16801917	uce_1149
chr3R	17157441	17157502	uce_1150
chr3R	17160237	17160294	uce_1151
chr3R	17160295	17160349	uce_1152
chr3R	17160385	17160435	uce_1153
chr3R	17240590	17240651	uce_1154
chr3R	17277792	17277845	uce_1155
chr3R	17296961	17297025	uce_1156
chr3R	17297679	17297734	uce_1157
chr3R	17355115	17355182	uce_1158
chr3R	17357694	17357750	uce_1159
chr3R	17367290	17367366	uce_1160
chr3R	17385372	17385433	uce_1161
chr3R	17549848	17549927	uce_1162
chr3R	17598361	17598420	uce_1163
chr3R	17733051	17733105	uce_1164
chr3R	17741570	17741628	uce_1165
chr3R	17760057	17760143	uce_1166
chr3R	17760137	17760187	uce_1167
chr3R	17787601	17787665	uce_1168
chr3R	17806487	17806545	uce_1169
chr3R	17926221	17926284	uce_1170
chr3R	17933763	17933814	uce_1171
chr3R	17967341	17967413	uce_1172
chr3R	17976593	17976656	uce_1173
chr3R	17994292	17994348	uce_1174
chr3R	18002392	18002495	uce_1175
chr3R	18021876	18021947	uce_1176
chr3R	18048460	18048525	uce_1177
chr3R	18062831	18062890	uce_1178
chr3R	18099060	18099111	uce_1179
chr3R	18107216	18107272	uce_1180
chr3R	18130313	18130364	uce_1181
chr3R	18130693	18130745	uce_1182
chr3R	18131994	18132068	uce_1183
chr3R	18170243	18170298	uce_1184
chr3R	18181510	18181562	uce_1185
chr3R	18222918	18222983	uce_1186
chr3R	18305433	18305511	uce_1187
chr3R	18431350	18431401	uce_1188
chr3R	18956537	18956608	uce_1189
chr3R	18958019	18958071	uce_1190
chr3R	18962713	18962774	uce_1191
chr3R	18969143	18969195	uce_1192
chr3R	18974647	18974720	uce_1193
chr3R	19096860	19096938	uce_1194
chr3R	19225081	19225134	uce_1195
chr3R	19245571	19245632	uce_1196
chr3R	19250607	19250659	uce_1197
chr3R	19269343	19269437	uce_1198
chr3R	19290181	19290235	uce_1199
chr3R	19291345	19291397	uce_1200
chr3R	19294343	19294415	uce_1201
chr3R	19299830	19299888	uce_1202
chr3R	19318913	19318967	uce_1203
chr3R	19321148	19321202	uce_1204
chr3R	19325786	19325838	uce_1205
chr3R	19328209	19328278	uce_1206
chr3R	19333619	19333708	uce_1207
chr3R	19339313	19339379	uce_1208
chr3R	19427051	19427101	uce_1209
chr3R	19652741	19652844	uce_1210
chr3R	20028614	20028670	uce_1211
chr3R	20061103	20061162	uce_1212
chr3R	20205744	20205798	uce_1213
chr3R	20214584	20214641	uce_1214
chr3R	20500228	20500298	uce_1215
chr3R	20500488	20500609	uce_1216
chr3R	20500883	20500943	uce_1217
chr3R	20500977	20501049	uce_1218
chr3R	20501342	20501404	uce_1219
chr3R	20508038	20508128	uce_1220
chr3R	20515039	20515100	uce_1221
chr3R	20525093	20525158	uce_1222
chr3R	20529622	20529701	uce_1223
chr3R	20532245	20532304	uce_1224
chr3R	20533114	20533183	uce_1225
chr3R	20796871	20796931	uce_1226
chr3R	20820093	20820153	uce_1227
chr3R	21536351	21536408	uce_1228
chr3R	21717747	21717804	uce_1229
chr3R	21828315	21828389	uce_1230
chr3R	21834202	21834266	uce_1231
chr3R	21834415	21834485	uce_1232
chr3R	21846420	21846480	uce_1233
chr3R	21860737	21860798	uce_1234
chr3R	21862076	21862130	uce_1235
chr3R	21890788	21890842	uce_1236
chr3R	21890993	21891049	uce_1237
chr3R	21897969	21898057	uce_1238
chr3R	21899640	21899694	uce_1239
chr3R	21912559	21912640	uce_1240
chr3R	21921132	21921206	uce_1241
chr3R	22161195	22161252	uce_1242
chr3R	22321910	22321970	uce_1243
chr3R	22345962	22346012	uce_1244
chr3R	22472874	22472927	uce_1245
chr3R	22614004	22614083	uce_1246
chr3R	22644673	22644740	uce_1247
chr3R	22996262	22996332	uce_1248
chr3R	23020751	23020821	uce_1249
chr3R	23021083	23021178	uce_1250
chr3R	23023083	23023133	uce_1251
chr3R	23026229	23026283	uce_1252
chr3R	23040035	23040088	uce_1253
chr3R	23047578	23047630	uce_1254
chr3R	23213297	23213352	uce_1255
chr3R	23285446	23285540	uce_1256
chr3R	23285955	23286005	uce_1257
chr3R	23317312	23317372	uce_1258
chr3R	23549038	23549094	uce_1259
chr3R	23573397	23573450	uce_1260
chr3R	23626760	23626826	uce_1261
chr3R	23648602	23648656	uce_1262
chr3R	23658705	23658758	uce_1263
chr3R	23684778	23684835	uce_1264
chr3R	23857682	23857742	uce_1265
chr3R	23890690	23890769	uce_1266
chr3R	23899846	23899914	uce_1267
chr3R	23978216	23978307	uce_1268
chr3R	23982817	23982870	uce_1269
chr3R	23995203	23995271	uce_1270
chr3R	24020348	24020401	uce_1271
chr3R	24026710	24026767	uce_1272
chr3R	24040369	24040422	uce_1273
chr3R	24051421	24051472	uce_1274
chr3R	24054252	24054310	uce_1275
chr3R	24059087	24059140	uce_1276
chr3R	24085518	24085574	uce_1277
chr3R	24105371	24105426	uce_1278
chr3R	24113432	24113483	uce_1279
chr3R	24123044	24123100	uce_1280
chr3R	24190200	24190260	uce_1281
chr3R	24191913	24191981	uce_1282
chr3R	24202913	24202977	uce_1283
chr3R	24231139	24231195	uce_1284
chr3R	24236191	24236269	uce_1285
chr3R	24248511	24248565	uce_1286
chr3R	24371478	24371532	uce_1287
chr3R	24371541	24371596	uce_1288
chr3R	24375250	24375312	uce_1289
chr3R	24376584	24376684	uce_1290
chr3R	24377328	24377428	uce_1291
chr3R	24378005	24378061	uce_1292
chr3R	24389277	24389331	uce_1293
chr3R	24391959	24392011	uce_1294
chr3R	24395436	24395498	uce_1295
chr3R	24398281	24398340	uce_1296
chr3R	24401181	24401243	uce_1297
chr3R	24403890	24403955	uce_1298
chr3R	24410918	24410974	uce_1299
chr3R	24423436	24423510	uce_1300
chr3R	24539884	24539949	uce_1301
chr3R	24629196	24629250	uce_1302
chr3R	24763198	24763274	uce_1303
chr3R	24778313	24778382	uce_1304
chr3R	24796244	24796314	uce_1305
chr3R	24802912	24802999	uce_1306
chr3R	24816770	24816830	uce_1307
chr3R	24827335	24827392	uce_1308
chr3R	25042949	25043001	uce_1309
chr3R	25084444	25084522	uce_1310
chr3R	25088898	25088952	uce_1311
chr3R	25108668	25108728	uce_1312
chr3R	25150773	25150832	uce_1313
chr3R	25168229	25168291	uce_1314
chr3R	25183211	25183271	uce_1315
chr3R	25333250	25333309	uce_1316
chr3R	25335110	25335161	uce_1317
chr3R	25339369	25339429	uce_1318
chr3R	25348370	25348421	uce_1319
chr3R	25348903	25348975	uce_1320
chr3R	25350646	25350708	uce_1321
chr3R	25351420	25351471	uce_1322
chr3R	25364834	25364888	uce_1323
chr3R	25377583	25377659	uce_1324
chr3R	25396421	25396482	uce_1325
chr3R	25397817	25397880	uce_1326
chr3R	25398623	25398678	uce_1327
chr3R	25400843	25400951	uce_1328
chr3R	25412016	25412073	uce_1329
chr3R	26074368	26074418	uce_1330
chr3R	26196744	26196809	uce_1331
chr3R	26439205	26439263	uce_1332
chr3R	26450085	26450150	uce_1333
chr3R	26466952	26467024	uce_1334
chr3R	26479441	26479505	uce_1335
chr3R	26491827	26491879	uce_1336
chr3R	26497761	26497812	uce_1337
chr3R	26498655	26498733	uce_1338
chr3R	26513487	26513550	uce_1339
chr3R	26519128	26519188	uce_1340
chr3R	26533328	26533382	uce_1341
chr3R	26549910	26549974	uce_1342
chr3R	26574512	26574563	uce_1343
chr3R	26594844	26594894	uce_1344
chr3R	26771410	26771478	uce_1345
chr3R	27112198	27112265	uce_1346
chr3R	27180237	27180343	uce_1347
chr3R	27200296	27200347	uce_1348
chr3R	27259516	27259596	uce_1349
chr3R	27463806	27463868	uce_1350
chr3R	27663456	27663549	uce_1351
chr3R	27663679	27663754	uce_1352
chr3R	27688827	27688877	uce_1353
chr3R	27772369	27772422	uce_1354
chr3R	27817292	27817343	uce_1355
chrX	339927	339999	uce_1356
chrX	342673	342725	uce_1357
chrX	1444541	1444603	uce_1358
chrX	1599788	1599839	uce_1359
chrX	1599840	1599890	uce_1360
chrX	1618272	1618351	uce_1361
chrX	2790316	2790366	uce_1362
chrX	2801406	2801462	uce_1363
chrX	2933804	2933858	uce_1364
chrX	3204799	3204854	uce_1365
chrX	3601414	3601464	uce_1366
chrX	3871459	3871509	uce_1367
chrX	3891333	3891429	uce_1368
chrX	3933520	3933570	uce_1369
chrX	3940465	3940542	uce_1370
chrX	3944017	3944086	uce_1371
chrX	3944621	3944681	uce_1372
chrX	3951141	3951203	uce_1373
chrX	4265602	4265666	uce_1374
chrX	4292690	4292755	uce_1375
chrX	4295814	4295877	uce_1376
chrX	4343566	4343626	uce_1377
chrX	4345015	4345099	uce_1378
chrX	4365944	4365997	uce_1379
chrX	4661082	4661140	uce_1380
chrX	4795859	4795913	uce_1381
chrX	4906536	4906623	uce_1382
chrX	4938965	4939022	uce_1383
chrX	5288164	5288232	uce_1384
chrX	5293622	5293703	uce_1385
chrX	5426317	5426375	uce_1386
chrX	5496880	5496942	uce_1387
chrX	5904755	5904805	uce_1388
chrX	5927156	5927208	uce_1389
chrX	6099107	6099162	uce_1390
chrX	6321323	6321378	uce_1391
chrX	6391713	6391763	uce_1392
chrX	6540351	6540404	uce_1393
chrX	6733663	6733714	uce_1394
chrX	6762483	6762537	uce_1395
chrX	7070834	7070895	uce_1396
chrX	7074904	7074958	uce_1397
chrX	7076143	7076196	uce_1398
chrX	7148873	7148935	uce_1399
chrX	7163824	7163883	uce_1400
chrX	7256634	7256690	uce_1401
chrX	7264080	7264134	uce_1402
chrX	7269754	7269811	uce_1403
chrX	7274161	7274212	uce_1404
chrX	7276473	7276531	uce_1405
chrX	7292160	7292212	uce_1406
chrX	7300302	7300360	uce_1407
chrX	7328345	7328399	uce_1408
chrX	7329425	7329489	uce_1409
chrX	7329659	7329782	uce_1410
chrX	7329935	7329988	uce_1411
chrX	7350175	7350231	uce_1412
chrX	7350345	7350396	uce_1413
chrX	7350605	7350668	uce_1414
chrX	7359772	7359824	uce_1415
chrX	7397314	7397369	uce_1416
chrX	7408616	7408667	uce_1417
chrX	7410569	7410631	uce_1418
chrX	7445238	7445294	uce_1419
chrX	7453085	7453172	uce_1420
chrX	7458589	7458663	uce_1421
chrX	7464439	7464525	uce_1422
chrX	7471401	7471475	uce_1423
chrX	7508069	7508133	uce_1424
chrX	7548882	7548933	uce_1425
chrX	7563414	7563469	uce_1426
chrX	7665241	7665295	uce_1427
chrX	7728344	7728404	uce_1428
chrX	8082672	8082735	uce_1429
chrX	8492103	8492163	uce_1430
chrX	8522612	8522672	uce_1431
chrX	8556356	8556419	uce_1432
chrX	8664627	8664680	uce_1433
chrX	8679507	8679561	uce_1434
chrX	9652480	9652532	uce_1435
chrX	9747243	9747295	uce_1436
chrX	11833042	11833095	uce_1437
chrX	11837102	11837152	uce_1438
chrX	11870918	11870991	uce_1439
chrX	11873663	11873713	uce_1440
chrX	11874079	11874142	uce_1441
chrX	11959717	11959779	uce_1442
chrX	11968096	11968173	uce_1443
chrX	12158216	12158269	uce_1444
chrX	12254739	12254789	uce_1445
chrX	12319111	12319208	uce_1446
chrX	12532456	12532536	uce_1447
chrX	12546614	12546670	uce_1448
chrX	12547218	12547358	uce_1449
chrX	12730880	12730936	uce_1450
chrX	13210194	13210265	uce_1451
chrX	13374129	13374180	uce_1452
chrX	13388089	13388149	uce_1453
chrX	13837094	13837157	uce_1454
chrX	13861300	13861364	uce_1455
chrX	13938600	13938653	uce_1456
chrX	13963713	13963794	uce_1457
chrX	14506245	14506305	uce_1458
chrX	14585251	14585306	uce_1459
chrX	14890687	14890748	uce_1460
chrX	14893879	14893967	uce_1461
chrX	14894450	14894500	uce_1462
chrX	15143239	15143289	uce_1463
chrX	15153587	15153637	uce_1464
chrX	15264808	15264867	uce_1465
chrX	15264878	15264929	uce_1466
chrX	15289132	15289193	uce_1467
chrX	15289195	15289256	uce_1468
chrX	15496635	15496688	uce_1469
chrX	15852487	15852540	uce_1470
chrX	16365286	16365370	uce_1471
chrX	16367613	16367806	uce_1472
chrX	16371484	16371621	uce_1473
chrX	16394529	16394609	uce_1474
chrX	16398004	16398061	uce_1475
chrX	16399600	16399677	uce_1476
chrX	16403600	16403750	uce_1477
chrX	16408136	16408219	uce_1478
chrX	16938353	16938404	uce_1479
chrX	17164090	17164149	uce_1480
chrX	17207421	17207478	uce_1481
chrX	17227519	17227587	uce_1482
chrX	17241396	17241453	uce_1483
chrX	17250451	17250517	uce_1484
chrX	17253043	17253099	uce_1485
chrX	17539927	17540047	uce_1486
chrX	17654384	17654435	uce_1487
chrX	17676492	17676562	uce_1488
chrX	17695214	17695291	uce_1489
chrX	17699008	17699068	uce_1490
chrX	17700329	17700407	uce_1491
chrX	17845445	17845546	uce_1492
chrX	17845592	17845646	uce_1493
chrX	17846735	17846795	uce_1494
chrX	17847313	17847382	uce_1495
chrX	18184130	18184188	uce_1496
chrX	18496406	18496476	uce_1497
chrX	18562465	18562538	uce_1498
chrX	18999583	18999638	uce_1499
chrX	19228442	19228519	uce_1500
chrX	19228520	19228582	uce_1501
chrX	19955621	19955677	uce_1502
chrX	20146509	20146578	uce_1503
chrX	20223704	20223769	uce_1504
chrX	20229450	20229531	uce_1505
chrX	20426069	20426125	uce_1506
chrX	20465153	20465213	uce_1507
chrX	20477268	20477320	uce_1508
chrX	20478483	20478533	uce_1509
chrX	20508672	20508733	uce_1510
chrX	20557586	20557636	uce_1511
chrX	20700924	20700980	uce_1512
chrX	20732926	20732988	uce_1513
chrX	21278835	21278890	uce_1514
chrX	21280973	21281032	uce_1515
chrX	21387360	21387414	uce_1516

## Sheet: QC_UCEs_on_chr3R
# UCE coordinates in BED format
# Drosophila melanogaster genome release dm3
uce_0890	chr3R	123201	123252	Alignment block			OK = UCE appears 100% ultraconserved in the UCSC Genome Browser, dm3 release
uce_0891	chr3R	751643	751711	OK			Ambiguous gap = UCE appears 100% ultraconserved after the location of an ambiguously placed gap has been reconsidered
uce_0892	chr3R	810675	810742	Ambiguous gap			Alignment block = UCE spans the border between two alignment blocks and might not be picked up by alignment-based methods
uce_0893	chr3R	1213965	1214022	Ambiguous gap			Further analysis = UCE does not appear 100% ultraconserved, please see next sheet for further analysis
uce_0894	chr3R	1424962	1425016	Ambiguous gap
uce_0895	chr3R	1476446	1476508	OK
uce_0896	chr3R	1700116	1700177	OK
uce_0897	chr3R	1717917	1717979	OK
uce_0898	chr3R	1720809	1720872	OK
uce_0899	chr3R	1728495	1728560	OK
uce_0900	chr3R	1731412	1731463	OK
uce_0901	chr3R	1791847	1791921	OK
uce_0902	chr3R	1812004	1812069	OK
uce_0903	chr3R	1822722	1822785	Ambiguous gap
uce_0904	chr3R	1889177	1889258	OK
uce_0905	chr3R	1890721	1890784	OK
uce_0906	chr3R	1897022	1897105	OK
uce_0907	chr3R	1897712	1897763	Ambiguous gap
uce_0908	chr3R	1918139	1918192	Ambiguous gap
uce_0909	chr3R	1941217	1941271	OK
uce_0910	chr3R	1969257	1969324	OK
uce_0911	chr3R	2439731	2439782	OK
uce_0912	chr3R	2500785	2500841	OK
uce_0913	chr3R	2539187	2539244	OK
uce_0914	chr3R	2621290	2621352	OK
uce_0915	chr3R	2624000	2624057	Ambiguous gap
uce_0916	chr3R	2651040	2651112	Further analysis
uce_0917	chr3R	2715422	2715474	OK
uce_0918	chr3R	2716608	2716674	OK
uce_0919	chr3R	2732821	2732879	OK
uce_0920	chr3R	2734222	2734277	OK
uce_0921	chr3R	2744156	2744212	Further analysis
uce_0922	chr3R	2748364	2748415	OK
uce_0923	chr3R	2754694	2754746	OK
uce_0924	chr3R	2761459	2761509	OK
uce_0925	chr3R	2761831	2761890	OK
uce_0926	chr3R	2764828	2764884	OK
uce_0927	chr3R	2777543	2777605	OK
uce_0928	chr3R	2804981	2805063	OK
uce_0929	chr3R	2807636	2807697	OK
uce_0930	chr3R	2814168	2814231	Alignment block
uce_0931	chr3R	2814232	2814291	Further analysis
uce_0932	chr3R	2839244	2839303	OK
uce_0933	chr3R	2843117	2843169	OK
uce_0934	chr3R	2845213	2845269	OK
uce_0935	chr3R	2855247	2855312	OK
uce_0936	chr3R	2872333	2872403	Ambiguous gap
uce_0937	chr3R	2893773	2893826	Alignment block
uce_0938	chr3R	3139149	3139199	Ambiguous gap
uce_0939	chr3R	3957530	3957584	OK
uce_0940	chr3R	3959368	3959427	Ambiguous gap
uce_0941	chr3R	3975839	3975919	OK
uce_0942	chr3R	3979499	3979553	OK
uce_0943	chr3R	3990463	3990521	OK
uce_0944	chr3R	3994281	3994339	OK
uce_0945	chr3R	4028911	4028976	OK
uce_0946	chr3R	4031396	4031451	Ambiguous gap
uce_0947	chr3R	4043120	4043173	Further analysis
uce_0948	chr3R	4054003	4054097	OK
uce_0949	chr3R	4055756	4055830	OK
uce_0950	chr3R	4100027	4100081	OK
uce_0951	chr3R	4106830	4106888	OK
uce_0952	chr3R	4278890	4278945	OK
uce_0953	chr3R	4973105	4973161	Ambiguous gap
uce_0954	chr3R	4992813	4992878	OK
uce_0955	chr3R	5021845	5021897	Ambiguous gap
uce_0956	chr3R	5269730	5269789	OK
uce_0957	chr3R	5368610	5368661	OK
uce_0958	chr3R	6021114	6021164	Ambiguous gap
uce_0959	chr3R	6248553	6248632	OK
uce_0960	chr3R	6250982	6251033	OK
uce_0961	chr3R	6266376	6266442	OK
uce_0962	chr3R	6270425	6270480	OK
uce_0963	chr3R	6271693	6271777	OK
uce_0964	chr3R	6273489	6273565	OK
uce_0965	chr3R	6277282	6277338	Ambiguous gap
uce_0966	chr3R	6280609	6280659	OK
uce_0967	chr3R	6289604	6289670	OK
uce_0968	chr3R	6291920	6291988	OK
uce_0969	chr3R	6292961	6293014	OK
uce_0970	chr3R	6309270	6309320	OK
uce_0971	chr3R	6311548	6311599	OK
uce_0972	chr3R	6317010	6317092	OK
uce_0973	chr3R	6331873	6331933	OK
uce_0974	chr3R	6348719	6348786	Ambiguous gap
uce_0975	chr3R	6356836	6356892	OK
uce_0976	chr3R	6367831	6367934	OK
uce_0977	chr3R	6368918	6368969	OK
uce_0978	chr3R	6369075	6369132	OK
uce_0979	chr3R	6372735	6372785	OK
uce_0980	chr3R	6396283	6396343	OK
uce_0981	chr3R	6397983	6398039	OK
uce_0982	chr3R	6399776	6399839	Ambiguous gap
uce_0983	chr3R	6401079	6401167	OK
uce_0984	chr3R	6401983	6402033	OK
uce_0985	chr3R	6418774	6418828	OK
uce_0986	chr3R	6426969	6427023	OK
uce_0987	chr3R	6435464	6435530	Ambiguous gap
uce_0988	chr3R	6436809	6436865	OK
uce_0989	chr3R	6440503	6440558	OK
uce_0990	chr3R	6470037	6470090	OK
uce_0991	chr3R	6487972	6488035	OK
uce_0992	chr3R	6752199	6752266	OK
uce_0993	chr3R	6836011	6836095	Ambiguous gap
uce_0994	chr3R	6850733	6850803	Ambiguous gap
uce_0995	chr3R	6887890	6887943	OK
uce_0996	chr3R	6907252	6907303	OK
uce_0997	chr3R	6950794	6950847	OK
uce_0998	chr3R	7010844	7010913	OK
uce_0999	chr3R	7018522	7018575	OK
uce_1000	chr3R	7089997	7090058	OK
uce_1001	chr3R	7165376	7165434	OK
uce_1002	chr3R	7185378	7185449	OK
uce_1003	chr3R	7185715	7185767	Ambiguous gap
uce_1004	chr3R	7318317	7318367	OK
uce_1005	chr3R	7379322	7379387	OK
uce_1006	chr3R	7579683	7579760	Ambiguous gap
uce_1007	chr3R	8099659	8099745	OK
uce_1008	chr3R	8123328	8123382	OK
uce_1009	chr3R	8382704	8382763	OK
uce_1010	chr3R	8570822	8570876	OK
uce_1011	chr3R	8632320	8632377	OK
uce_1012	chr3R	8658107	8658170	OK
uce_1013	chr3R	8663706	8663756	OK
uce_1014	chr3R	8724184	8724245	Ambiguous gap
uce_1015	chr3R	8758364	8758423	OK
uce_1016	chr3R	8847342	8847399	OK
uce_1017	chr3R	8917183	8917240	OK
uce_1018	chr3R	8922920	8922974	Ambiguous gap
uce_1019	chr3R	8986516	8986576	OK
uce_1020	chr3R	9052558	9052627	Ambiguous gap
uce_1021	chr3R	9290424	9290504	Ambiguous gap
uce_1022	chr3R	9293771	9293844	Ambiguous gap
uce_1023	chr3R	9301556	9301627	OK
uce_1024	chr3R	9319368	9319424	Ambiguous gap
uce_1025	chr3R	9326364	9326420	OK
uce_1026	chr3R	9327957	9328013	OK
uce_1027	chr3R	9331519	9331570	OK
uce_1028	chr3R	9333944	9334016	Further analysis
uce_1029	chr3R	9334340	9334394	OK
uce_1030	chr3R	9335604	9335687	Ambiguous gap
uce_1031	chr3R	9346696	9346780	OK
uce_1032	chr3R	9364915	9364971	OK
uce_1033	chr3R	9375943	9376000	OK
uce_1034	chr3R	9378512	9378562	OK
uce_1035	chr3R	9381911	9381975	OK
uce_1036	chr3R	9383518	9383590	OK
uce_1037	chr3R	9390980	9391031	Ambiguous gap
uce_1038	chr3R	9398228	9398283	OK
uce_1039	chr3R	9400831	9400888	Ambiguous gap
uce_1040	chr3R	9407613	9407666	OK
uce_1041	chr3R	9417530	9417594	OK
uce_1042	chr3R	9447292	9447346	OK
uce_1043	chr3R	9447501	9447553	Ambiguous gap
uce_1044	chr3R	9452534	9452589	OK
uce_1045	chr3R	9597278	9597376	OK
uce_1046	chr3R	9612997	9613051	OK
uce_1047	chr3R	9672230	9672300	OK
uce_1048	chr3R	9675392	9675480	OK
uce_1049	chr3R	9676552	9676630	Ambiguous gap
uce_1050	chr3R	9677165	9677216	OK
uce_1051	chr3R	9701114	9701173	OK
uce_1052	chr3R	9737955	9738041	OK
uce_1053	chr3R	9740836	9740891	OK
uce_1054	chr3R	9747207	9747263	OK
uce_1055	chr3R	9749133	9749183	OK
uce_1056	chr3R	9749517	9749569	OK
uce_1057	chr3R	9750237	9750293	OK
uce_1058	chr3R	9760185	9760247	OK
uce_1059	chr3R	9763920	9763971	Ambiguous gap
uce_1060	chr3R	9766479	9766546	OK
uce_1061	chr3R	10195859	10195922	Ambiguous gap
uce_1062	chr3R	10199553	10199614	OK
uce_1063	chr3R	10314687	10314738	OK
uce_1064	chr3R	10324960	10325014	OK
uce_1065	chr3R	10559419	10559470	OK
uce_1066	chr3R	10566092	10566147	Ambiguous gap
uce_1067	chr3R	11122391	11122441	Alignment block
uce_1068	chr3R	11135964	11136024	OK
uce_1069	chr3R	11138162	11138224	OK
uce_1070	chr3R	11221972	11222046	OK
uce_1071	chr3R	11251827	11251886	OK
uce_1072	chr3R	11342648	11342717	Ambiguous gap
uce_1073	chr3R	11386269	11386325	OK
uce_1074	chr3R	11452985	11453039	OK
uce_1075	chr3R	11454120	11454171	OK
uce_1076	chr3R	11546100	11546154	OK
uce_1077	chr3R	11585610	11585660	OK
uce_1078	chr3R	11598718	11598781	OK
uce_1079	chr3R	11610320	11610374	OK
uce_1080	chr3R	11785244	11785307	OK
uce_1081	chr3R	11833851	11833942	OK
uce_1082	chr3R	11858640	11858703	OK
uce_1083	chr3R	12049994	12050048	Ambiguous gap
uce_1084	chr3R	12062964	12063023	Ambiguous gap
uce_1085	chr3R	12124197	12124253	OK
uce_1086	chr3R	12125696	12125774	OK
uce_1087	chr3R	12127524	12127580	OK
uce_1088	chr3R	12250733	12250783	Further analysis
uce_1089	chr3R	12270725	12270783	Further analysis
uce_1090	chr3R	12346464	12346525	OK
uce_1091	chr3R	12494419	12494478	OK
uce_1092	chr3R	12498084	12498138	OK
uce_1093	chr3R	12500302	12500399	OK
uce_1094	chr3R	12505474	12505542	Further analysis
uce_1095	chr3R	12508051	12508102	Ambiguous gap
uce_1096	chr3R	12511525	12511576	Ambiguous gap
uce_1097	chr3R	12521204	12521259	OK
uce_1098	chr3R	12521983	12522070	OK
uce_1099	chr3R	12522470	12522528	OK
uce_1100	chr3R	12525361	12525441	OK
uce_1101	chr3R	12548461	12548516	OK
uce_1102	chr3R	12550968	12551039	OK
uce_1103	chr3R	12561275	12561328	OK
uce_1104	chr3R	12561772	12561837	OK
uce_1105	chr3R	12589445	12589512	OK
uce_1106	chr3R	12608227	12608284	OK
uce_1107	chr3R	13063194	13063260	Ambiguous gap
uce_1108	chr3R	13148768	13148836	Ambiguous gap
uce_1109	chr3R	13150907	13150959	OK
uce_1110	chr3R	13291364	13291415	Ambiguous gap
uce_1111	chr3R	13383139	13383191	OK
uce_1112	chr3R	13408573	13408652	OK
uce_1113	chr3R	13428058	13428114	OK
uce_1114	chr3R	13443487	13443547	OK
uce_1115	chr3R	13460346	13460407	OK
uce_1116	chr3R	13461713	13461775	Ambiguous gap
uce_1117	chr3R	13523333	13523419	Alignment block
uce_1118	chr3R	13693025	13693088	Ambiguous gap
uce_1119	chr3R	13834625	13834720	OK
uce_1120	chr3R	13896204	13896262	Ambiguous gap
uce_1121	chr3R	13901618	13901669	OK
uce_1122	chr3R	13927371	13927428	Further analysis
uce_1123	chr3R	13972628	13972680	OK
uce_1124	chr3R	14087529	14087579	OK
uce_1125	chr3R	14197113	14197179	OK
uce_1126	chr3R	14291588	14291638	Ambiguous gap
uce_1127	chr3R	14306319	14306393	OK
uce_1128	chr3R	14316809	14316862	OK
uce_1129	chr3R	14321766	14321853	OK
uce_1130	chr3R	14393695	14393750	OK
uce_1131	chr3R	14454185	14454236	Further analysis
uce_1132	chr3R	14803802	14803862	OK
uce_1133	chr3R	15067371	15067437	Ambiguous gap
uce_1134	chr3R	15092989	15093042	OK
uce_1135	chr3R	15107879	15107943	Ambiguous gap
uce_1136	chr3R	15112050	15112100	OK
uce_1137	chr3R	15499067	15499140	OK
uce_1138	chr3R	15521040	15521133	OK
uce_1139	chr3R	15552062	15552115	OK
uce_1140	chr3R	15553410	15553485	OK
uce_1141	chr3R	15579455	15579514	Alignment block
uce_1142	chr3R	15589301	15589395	Alignment block
uce_1143	chr3R	15889960	15890018	OK
uce_1144	chr3R	16179394	16179458	OK
uce_1145	chr3R	16193209	16193269	OK
uce_1146	chr3R	16203256	16203307	OK
uce_1147	chr3R	16580748	16580809	OK
uce_1148	chr3R	16584098	16584150	Ambiguous gap
uce_1149	chr3R	16801855	16801917	Alignment block
uce_1150	chr3R	17157441	17157502	OK
uce_1151	chr3R	17160237	17160294	OK
uce_1152	chr3R	17160295	17160349	Ambiguous gap
uce_1153	chr3R	17160385	17160435	Alignment block
uce_1154	chr3R	17240590	17240651	Ambiguous gap
uce_1155	chr3R	17277792	17277845	OK
uce_1156	chr3R	17296961	17297025	OK
uce_1157	chr3R	17297679	17297734	Ambiguous gap
uce_1158	chr3R	17355115	17355182	OK
uce_1159	chr3R	17357694	17357750	OK
uce_1160	chr3R	17367290	17367366	OK
uce_1161	chr3R	17385372	17385433	Alignment block
uce_1162	chr3R	17549848	17549927	OK
uce_1163	chr3R	17598361	17598420	Ambiguous gap
uce_1164	chr3R	17733051	17733105	OK
uce_1165	chr3R	17741570	17741628	Ambiguous gap
uce_1166	chr3R	17760057	17760143	Ambiguous gap
uce_1167	chr3R	17760137	17760187	OK
uce_1168	chr3R	17787601	17787665	OK
uce_1169	chr3R	17806487	17806545	OK
uce_1170	chr3R	17926221	17926284	OK
uce_1171	chr3R	17933763	17933814	Ambiguous gap
uce_1172	chr3R	17967341	17967413	OK
uce_1173	chr3R	17976593	17976656	OK
uce_1174	chr3R	17994292	17994348	Ambiguous gap
uce_1175	chr3R	18002392	18002495	OK
uce_1176	chr3R	18021876	18021947	Ambiguous gap
uce_1177	chr3R	18048460	18048525	OK
uce_1178	chr3R	18062831	18062890	OK
uce_1179	chr3R	18099060	18099111	OK
uce_1180	chr3R	18107216	18107272	OK
uce_1181	chr3R	18130313	18130364	Ambiguous gap
uce_1182	chr3R	18130693	18130745	OK
uce_1183	chr3R	18131994	18132068	OK
uce_1184	chr3R	18170243	18170298	OK
uce_1185	chr3R	18181510	18181562	OK
uce_1186	chr3R	18222918	18222983	Further analysis
uce_1187	chr3R	18305433	18305511	Ambiguous gap
uce_1188	chr3R	18431350	18431401	Ambiguous gap
uce_1189	chr3R	18956537	18956608	OK
uce_1190	chr3R	18958019	18958071	OK
uce_1191	chr3R	18962713	18962774	OK
uce_1192	chr3R	18969143	18969195	OK
uce_1193	chr3R	18974647	18974720	OK
uce_1194	chr3R	19096860	19096938	Ambiguous gap
uce_1195	chr3R	19225081	19225134	OK
uce_1196	chr3R	19245571	19245632	OK
uce_1197	chr3R	19250607	19250659	OK
uce_1198	chr3R	19269343	19269437	Ambiguous gap
uce_1199	chr3R	19290181	19290235	OK
uce_1200	chr3R	19291345	19291397	OK
uce_1201	chr3R	19294343	19294415	OK
uce_1202	chr3R	19299830	19299888	OK
uce_1203	chr3R	19318913	19318967	OK
uce_1204	chr3R	19321148	19321202	OK
uce_1205	chr3R	19325786	19325838	OK
uce_1206	chr3R	19328209	19328278	OK
uce_1207	chr3R	19333619	19333708	OK
uce_1208	chr3R	19339313	19339379	Ambiguous gap
uce_1209	chr3R	19427051	19427101	Further analysis
uce_1210	chr3R	19652741	19652844	OK
uce_1211	chr3R	20028614	20028670	OK
uce_1212	chr3R	20061103	20061162	OK
uce_1213	chr3R	20205744	20205798	Ambiguous gap
uce_1214	chr3R	20214584	20214641	OK
uce_1215	chr3R	20500228	20500298	Ambiguous gap
uce_1216	chr3R	20500488	20500609	OK
uce_1217	chr3R	20500883	20500943	Alignment block
uce_1218	chr3R	20500977	20501049	OK
uce_1219	chr3R	20501342	20501404	OK
uce_1220	chr3R	20508038	20508128	OK
uce_1221	chr3R	20515039	20515100	OK
uce_1222	chr3R	20525093	20525158	OK
uce_1223	chr3R	20529622	20529701	Ambiguous gap
uce_1224	chr3R	20532245	20532304	OK
uce_1225	chr3R	20533114	20533183	OK
uce_1226	chr3R	20796871	20796931	OK
uce_1227	chr3R	20820093	20820153	Ambiguous gap
uce_1228	chr3R	21536351	21536408	OK
uce_1229	chr3R	21717747	21717804	Ambiguous gap
uce_1230	chr3R	21828315	21828389	Alignment block
uce_1231	chr3R	21834202	21834266	OK
uce_1232	chr3R	21834415	21834485	OK
uce_1233	chr3R	21846420	21846480	Ambiguous gap
uce_1234	chr3R	21860737	21860798	OK
uce_1235	chr3R	21862076	21862130	OK
uce_1236	chr3R	21890788	21890842	OK
uce_1237	chr3R	21890993	21891049	OK
uce_1238	chr3R	21897969	21898057	OK
uce_1239	chr3R	21899640	21899694	Ambiguous gap
uce_1240	chr3R	21912559	21912640	OK
uce_1241	chr3R	21921132	21921206	OK
uce_1242	chr3R	22161195	22161252	OK
uce_1243	chr3R	22321910	22321970	OK
uce_1244	chr3R	22345962	22346012	Further analysis
uce_1245	chr3R	22472874	22472927	OK
uce_1246	chr3R	22614004	22614083	OK
uce_1247	chr3R	22644673	22644740	OK
uce_1248	chr3R	22996262	22996332	OK
uce_1249	chr3R	23020751	23020821	Ambiguous gap
uce_1250	chr3R	23021083	23021178	OK
uce_1251	chr3R	23023083	23023133	OK
uce_1252	chr3R	23026229	23026283	Ambiguous gap
uce_1253	chr3R	23040035	23040088	Ambiguous gap
uce_1254	chr3R	23047578	23047630	Ambiguous gap
uce_1255	chr3R	23213297	23213352	OK
uce_1256	chr3R	23285446	23285540	OK
uce_1257	chr3R	23285955	23286005	OK
uce_1258	chr3R	23317312	23317372	OK
uce_1259	chr3R	23549038	23549094	OK
uce_1260	chr3R	23573397	23573450	Ambiguous gap
uce_1261	chr3R	23626760	23626826	OK
uce_1262	chr3R	23648602	23648656	OK
uce_1263	chr3R	23658705	23658758	Ambiguous gap
uce_1264	chr3R	23684778	23684835	OK
uce_1265	chr3R	23857682	23857742	OK
uce_1266	chr3R	23890690	23890769	OK
uce_1267	chr3R	23899846	23899914	Ambiguous gap
uce_1268	chr3R	23978216	23978307	OK
uce_1269	chr3R	23982817	23982870	OK
uce_1270	chr3R	23995203	23995271	Ambiguous gap
uce_1271	chr3R	24020348	24020401	OK
uce_1272	chr3R	24026710	24026767	OK
uce_1273	chr3R	24040369	24040422	OK
uce_1274	chr3R	24051421	24051472	OK
uce_1275	chr3R	24054252	24054310	OK
uce_1276	chr3R	24059087	24059140	OK
uce_1277	chr3R	24085518	24085574	OK
uce_1278	chr3R	24105371	24105426	OK
uce_1279	chr3R	24113432	24113483	OK
uce_1280	chr3R	24123044	24123100	OK
uce_1281	chr3R	24190200	24190260	Further analysis
uce_1282	chr3R	24191913	24191981	OK
uce_1283	chr3R	24202913	24202977	OK
uce_1284	chr3R	24231139	24231195	OK
uce_1285	chr3R	24236191	24236269	Ambiguous gap
uce_1286	chr3R	24248511	24248565	OK
uce_1287	chr3R	24371478	24371532	OK
uce_1288	chr3R	24371541	24371596	OK
uce_1289	chr3R	24375250	24375312	Ambiguous gap
uce_1290	chr3R	24376584	24376684	OK
uce_1291	chr3R	24377328	24377428	OK
uce_1292	chr3R	24378005	24378061	OK
uce_1293	chr3R	24389277	24389331	OK
uce_1294	chr3R	24391959	24392011	OK
uce_1295	chr3R	24395436	24395498	OK
uce_1296	chr3R	24398281	24398340	OK
uce_1297	chr3R	24401181	24401243	OK
uce_1298	chr3R	24403890	24403955	OK
uce_1299	chr3R	24410918	24410974	Alignment block
uce_1300	chr3R	24423436	24423510	OK
uce_1301	chr3R	24539884	24539949	OK
uce_1302	chr3R	24629196	24629250	Alignment block
uce_1303	chr3R	24763198	24763274	Further analysis
uce_1304	chr3R	24778313	24778382	Ambiguous gap
uce_1305	chr3R	24796244	24796314	OK
uce_1306	chr3R	24802912	24802999	OK
uce_1307	chr3R	24816770	24816830	Ambiguous gap
uce_1308	chr3R	24827335	24827392	OK
uce_1309	chr3R	25042949	25043001	OK
uce_1310	chr3R	25084444	25084522	Alignment block
uce_1311	chr3R	25088898	25088952	OK
uce_1312	chr3R	25108668	25108728	OK
uce_1313	chr3R	25150773	25150832	OK
uce_1314	chr3R	25168229	25168291	OK
uce_1315	chr3R	25183211	25183271	OK
uce_1316	chr3R	25333250	25333309	OK
uce_1317	chr3R	25335110	25335161	OK
uce_1318	chr3R	25339369	25339429	OK
uce_1319	chr3R	25348370	25348421	OK
uce_1320	chr3R	25348903	25348975	Ambiguous gap
uce_1321	chr3R	25350646	25350708	OK
uce_1322	chr3R	25351420	25351471	OK
uce_1323	chr3R	25364834	25364888	OK
uce_1324	chr3R	25377583	25377659	OK
uce_1325	chr3R	25396421	25396482	OK
uce_1326	chr3R	25397817	25397880	OK
uce_1327	chr3R	25398623	25398678	OK
uce_1328	chr3R	25400843	25400951	OK
uce_1329	chr3R	25412016	25412073	OK
uce_1330	chr3R	26074368	26074418	Further analysis
uce_1331	chr3R	26196744	26196809	OK
uce_1332	chr3R	26439205	26439263	OK
uce_1333	chr3R	26450085	26450150	OK
uce_1334	chr3R	26466952	26467024	OK
uce_1335	chr3R	26479441	26479505	OK
uce_1336	chr3R	26491827	26491879	OK
uce_1337	chr3R	26497761	26497812	OK
uce_1338	chr3R	26498655	26498733	OK
uce_1339	chr3R	26513487	26513550	OK
uce_1340	chr3R	26519128	26519188	OK
uce_1341	chr3R	26533328	26533382	OK
uce_1342	chr3R	26549910	26549974	OK
uce_1343	chr3R	26574512	26574563	OK
uce_1344	chr3R	26594844	26594894	OK
uce_1345	chr3R	26771410	26771478	OK
uce_1346	chr3R	27112198	27112265	OK
uce_1347	chr3R	27180237	27180343	Alignment block
uce_1348	chr3R	27200296	27200347	OK
uce_1349	chr3R	27259516	27259596	Alignment block
uce_1350	chr3R	27463806	27463868	OK
uce_1351	chr3R	27663456	27663549	Alignment block
uce_1352	chr3R	27663679	27663754	Alignment block
uce_1353	chr3R	27688827	27688877	OK
uce_1354	chr3R	27772369	27772422	OK
uce_1355	chr3R	27817292	27817343	OK

## Sheet: QC_Further_analysis
# UCE coordinates in BED format
# Drosophila melanogaster genome release dm3
# See below for more details
uce_0916	chr3R	2651040	2651112	UCE OK
uce_0921	chr3R	2744156	2744212	UCE OK
uce_0931	chr3R	2814232	2814291	UCE OK
uce_0947	chr3R	4043120	4043173	UCE OK
uce_1028	chr3R	9333944	9334016	UCE OK
uce_1088	chr3R	12250733	12250783	UCE NOT OK	Sequences occur multiple times due to duplications and/or assembly errors
uce_1089	chr3R	12270725	12270783	UCE OK
uce_1094	chr3R	12505474	12505542	UCE OK
uce_1122	chr3R	13927371	13927428	UCE OK
uce_1131	chr3R	14454185	14454236	UCE NOT OK	Sequences occur multiple times due to duplications and/or assembly errors
uce_1186	chr3R	18222918	18222983	UCE NOT OK	Sequences occur multiple times due to duplications and/or assembly errors
uce_1209	chr3R	19427051	19427101	UCE NOT OK	Sequences occur multiple times due to duplications and/or assembly errors
uce_1244	chr3R	22345962	22346012	UCE OK
uce_1281	chr3R	24190200	24190260	UCE NOT OK	Likely assembly error
uce_1303	chr3R	24763198	24763274	UCE OK
uce_1330	chr3R	26074368	26074418	UCE NOT OK	Sequences occur multiple times due to duplications and/or assembly errors
uce_0916	chr3R	2651040	2651112	Misaligned species: D. persimilis
	uce_0915			uce_0916			uce_0917			UCE synt.	Aligned sequence in UCSC			UCSC synt.	Comment
dper	super_3	2507300	2507357	super_3	2462462	2462534	super_3	2399203	2399255	YES	super_0	6733244	6733317	NO	UCE OK
uce_0921	chr3R	2744156	2744212	Misaligned species: D. persimilis
	uce_0921			Aligned sequence in UCSC			Comment
dper	super_11972	139	195	super_3	2367606	2367649	UCE OK. This is most likely an assembly error: super_11972 is a small contig of 832 bp, which maps with 99.8% identity over 676 bp to super_3:2367606-2368286
uce_0931	chr3R	2814232	2814291	Misaligned species: D. persimilis
	uce_0931			Aligned sequence in UCSC			Comment
dper	super_7711	1226	1285	super_3	2274491	2274550	UCE OK. This is most likely an assembly error: super_7711 is a small contig of 1453 bp which maps with 99.6% identity over 1234 bp to super_3:2274323-2275572
uce_0947	chr3R	4043120	4043173	Misaligned species: D. mojavensis
	uce_0946			uce_0947			uce_0948			UCE synt.	Aligned sequence in UCSC			UCSC synt.	Comment
dmoj	scaffold_6540	9297122	9297177	scaffold_6540	9282017	9282070	scaffold_6540	9268633	9268727	YES	NA	NA	NA	NO	UCE OK
uce_1028	chr3R	9333944	9334016	Misaligned species: D. pseudoobscura
	uce_1027			uce_1028			uce_1029			UCE synt.	Aligned sequence in UCSC			UCSC synt.	Comment
dpse	chr2	16777370	16777421	chr2	16779599	16779671	chr2	16780046	16780100	YES	chr2	3172639	3172696	NO	UCE OK
uce_1088	chr3R	12250733	12250783	Misaligned species: D. ananassae, D. willistoni, D. virilis
	uce_1087			uce_1088			uce_1089			UCE synt.	Aligned sequence in UCSC			UCSC synt.	Comment
dana	scaffold_13340	15473000	15473056	scaffold_13340	15601902	15601952	scaffold_13340	15622983	15623041	YES	scaffold_13340	7979150	7979190	NO	UCE OK
				scaffold_13266	3197449	3197499									Additional perfect match for uce_1088 in D. ananassae
dwil	scaffold_181130	3326774	3326830	scaffold_181024	1669789	1669839	scaffold_181130	8739409	8739467	NO	scaffold_181130	3491431	3491499	YES	UCE NOT OK
dvir	scaffold_13047	1743695	1743751	scaffold_10324	1109021	1109071	scaffold_13047	1987777	1987835	NO	scaffold_13047	1966607	1966656	YES	UCE NOT OK	Mismatch at 1 position in UCSC
				scaffold_10324	1107883	1107933									Additional perfect match for uce_1089 in D. virilis
uce_1089	chr3R	12270725	12270783	Misaligned species: D. mojavensis
	uce_1089			Aligned sequences in UCSC
dmoj	scaffold_6540	22904377	22904435	scaffold_6540	22904429	22904435	UCE OK. This part of the aligned sequence overlaps with the UCE
				scaffold_6540	3956811	3956854	Part of the aligned sequence is derived from a different region
uce_1094	chr3R	12505474	12505542	Misaligned species: D. mojavensis
	uce_1094			Aligned sequences in UCSC
	scaffold_6540	16164937	16165005	scaffold_6540	16164955	16165021	UCE OK. The alignment includes the reverse complement of the UCE, causing it to appear non-conserved
				scaffold_6540	16164937	16164939
uce_1122	chr3R	13927371	13927428	Misaligned species: D. yakuba
	uce_1121			uce_1122			uce_1123			UCE synt.	Aligned sequence in UCSC			UCSC synt.	Comment
	chr3R	2497861	2497912	chr3R_random	1931726	1931783	chr3R_random	1952965	1953017	Partial	chr3R	2524321	2524377	YES	UCE OK. This is most likely an assembly error, given that the mapped sequence is on chr3R (see the double hit for uce_1123): The aligned sequence has a single mismatch compared to the UCE
							chr3R	2569499	2569551						Additional perfect match for uce_1123 in D. yakuba
uce_1131	chr3R	14454185	14454236	Misaligned species: D. pseudoobscura, D. persimilis, D. willistoni
	uce_1130			uce_1131			uce_1132			UCE synt.	Aligned sequence in UCSC			UCSC synt.	Comment
dpse	chr2	11789052	11789107	chr2	23752476	23752527	chr2	14923326	14923386	NO	chr2	11717375	11717425	NO	UCE NOT OK	Mismatch at 1 position in UCSC
dper	super_0	8725611	8725666	super_3	6530847	6530898	super_0	5487508	5487568	NO	super_0	8798177	8798227	NO	UCE NOT OK	Mismatch at 1 position in UCSC
				super_3	6532873	6532924									Additional perfect match for uce_1131 in D. persimilis
dwil	scaffold_181130	10607347	10607402	scaffold_181089	8538499	8538550	scaffold_181108	3072022	3072082	NO	scaffold_181130	10542997	10543047	Partial	UCE NOT OK	Mismatch at 1 position in UCSC
				scaffold_181089	8568512	8568563									Additional perfect match for uce_1131 in D. willistoni
				scaffold_181089	8541022	8541073									Additional perfect match for uce_1131 in D. willistoni
uce_1186	chr3R	18222918	18222983	Misaligned species: D. willistoni, D. grimshawi
	uce_1185			uce_1186			uce_1187			UCE synt.	Aligned sequence in UCSC			UCSC synt.	Comment
dwil	scaffold_181130	12328171	12328223	scaffold_181130	12558291	12558356	scaffold_181089	2779901	2779979	Partial	scaffold_181130	12560496	12560560	Partial	UCE NOT OK	Mismatch at 1 position in UCSC
dgri	scaffold_15074	1317058	1317110	scaffold_14830	5931104	5931169	scaffold_15074	3140899	3140977	NO	scaffold_14906	5239096	5239160	NO	UCE NOT OK	Mismatch at 1 position in UCSC
uce_1209	chr3R	19427051	19427101	Misaligned species: D. simulans, D. sechellia, D. yakuba, D. erecta, D. willistoni, D. mojavensis, D. grimshawi
	uce_1208			uce_1209			uce_1210			UCE synt.	Aligned sequence in UCSC			UCSC synt.	Comment
dsim	chr3R	19159348	19159414	chr3L	12602657	12602707	chr3R	19484219	19484322	NO	chr3R	19256663	19256712	YES	UCE NOT OK	Mismatch at 1 position in UCSC
				chr2R_random	2292843	2292893									Additional perfect match for uce_1209 in D. simulans
dsec	super_0	19702677	19702743	super_0	5382928	5382978	super_0	20010671	20010774	NO	super_0	19784763	19784812	YES	UCE NOT OK	Mismatch at 1 position in UCSC
				super_1	6839320	6839370									Additional perfect match for uce_1209 in D. sechellia
dyak	chr3R	20224318	20224384	chr2R	7638869	7638919	chr3R	20559763	20559866	NO	chr3R	20320476	20320525	YES	UCE NOT OK	Mismatch at 1 position in UCSC
				chr3L	13294521	13294571									Additional perfect match for uce_1209 in D. yakuba
				chr2R	7641564	7641614									Additional perfect match for uce_1209 in D. yakuba
dere	scaffold_4820	8707861	8707927	scaffold_4845	16496938	16496988	scaffold_4820	8390976	8391079	NO	scaffold_4820	8618546	8618595	YES	UCE NOT OK	Mismatch at 2 positions in UCSC
dwil	scaffold_181130	9393906	9393972	scaffold_181089	8499283	8499333	scaffold_181089	6512528	6512631	NO	scaffold_181130	5473943	5473992	NO	UCE NOT OK	Mismatch at 1 position in UCSC
				scaffold_180698	6741735	6741785									Additional perfect match for uce_1209 in D. willistoni
				scaffold_180698	6740184	6740234									Additional perfect match for uce_1209 in D. willistoni
dmoj	scaffold_6540	31691895	31691961	scaffold_6680	14837988	14838038	scaffold_6540	13083371	13083474	NO	scaffold_6540	31623543	31623592	YES	UCE NOT OK	Mismatch at 1 position in UCSC
dgri	scaffold_15074	665657	665723	scaffold_15112	3937784	3937834	scaffold_15074	6315824	6315927	NO					UCE NOT OK	Mismatch at 1 position in UCSC
							scaffold_4879	984	1087						Additional perfect match for uce_1210 in D. grimshawi
uce_1244	chr3R	22345962	22346012	Misaligned sequence: D. mojavensis
	uce_1243			uce_1244			uce_1245			UCE synt.	Aligned sequence in UCSC			UCSC synt.	Comment
dmoj	scaffold_6540	18830043	18830103	scaffold_6540	18846354	18846404	scaffold_6540	16769041	16769094	NO	scaffold_6540	18846398	18846403	NO	UCE OK. This part of the aligned sequence overlaps with the UCE
											scaffold_6540	9534941	9534983		Part of the aligned sequence is derived from a different region
uce_1281	chr3R	24190200	24190260	Misaligned species: D. mojavensis
	uce_1280			uce_1281			uce_1282			UCE synt.	Aligned sequence in UCSC			UCSC synt.	Comment
dmoj	scaffold_6540	18917585	18917641	scaffold_4423	13116	13176	scaffold_6540	16924626	16924694	NO	scaffold_6540	16922198	16922255	YES	UCE NOT OK	Uce_1281 is mapped to a very small scaffold, suggesting assembly errors in this region
	scaffold_4164	699	755
uce_1303	chr3R	24763198	24763274	Misaligned species: D. ananassae
	uce_1302			uce_1303			uce_1304			UCE synt.	Aligned sequence in UCSC			UCSC synt.	Comment
dana	scaffold_13340	17426593	17426647	scaffold_13340	19806749	19806825	scaffold_13340	19791749	19791818	NO (YES)	scaffold_13340	17062204	17062229	NO	UCE OK. Uce_1303 is part of a tight cluster of UCEs (uce-1303 to uce_1308) whose order are inverted relative to D. melanogaster, explaining why uce_1303 falls outside of the region between uce_1302 and uce_1304
	scaffold_87	1347	1401												Additional perfect match for uce_1302 in D. ananassae
							uce_1305								UCEs in inverted order relative to D. melanogaster
							scaffold_13340	19773655	19773725
							uce_1306								UCEs in inverted order relative to D. melanogaster
							scaffold_13340	19765888	19765975
							uce_1307								UCEs in inverted order relative to D. melanogaster
							scaffold_13340	19752250	19752310
							uce_1308								UCEs in inverted order relative to D. melanogaster
							scaffold_13340	19741034	19741091
uce_1330	chr3R	26074368	26074418	Misaligned species: D. willistoni
	uce_1329			uce_1330			uce_1331			UCE synt.	Aligned sequence in UCSC			UCSC synt.	Comment
dwil	scaffold_181089	5677068	5677125	scaffold_181130	9552042	9552092	scaffold_181130	9697993	9697993	YES	scaffold_181130	9554745	9554794	YES	UCE NOT OK	Mismatch at 1 position in UCSC
