# Supplementary material for: Combinatorial Gene Regulatory Functions Underlie Ultraconserved Elements in Drosophila
Source: Mol Biol Evol. 2016 May 31;33(9):2294–306. doi: 10.1093/molbev/msw101 (PMC4989106; doi:10.1093/molbev/msw101)
Supplement: Supplementary Data [file supp_msw101_suppl_data.zip › Warnefors et al_S04_SuppTable2_GOrilla_GO_enrichment.xls]

## Sheet: GOrilla_biological_process
GO Term	Description	P-value	FDR q-value	Enrichment	N	B	n	b	Genes
GO:0048513	organ development	3.43e-20	1.91e-16	2.04	10877	590	1605	178	[E(spl)m6-BFM - enhancer of split m6, bearded family member, E(spl)m5-HLH - enhancer of split m5, helix-loop-helix, Sur - sulfonylurea receptor, E(spl)m4-BFM - enhancer of split m4, bearded family member, E(spl)m3-HLH - enhancer of split m3, helix-loop-helix, E(spl)m2-BFM - enhancer of split m2, bearded family member, cpa - capping protein alpha, E(spl)malpha-BFM - enhancer of split malpha, beard…
GO:0031326	regulation of cellular biosynthetic process	1.09e-19	3.03e-16	1.97	10877	896	1214	197	[sqd - squid, knrl - knirps-like, ear - enl/af9-related, kni - knirps, ems - empty spiracles, Gprk2 - g protein-coupled receptor kinase 2, crc - cryptocephal, CG18599 - cg18599 gene product from transcript cg18599-ra, rn - rotund, Dr - drop, Gug - grunge, gl - glass, kn - knot, twi - twist, CG42741 - cg42741 gene product from transcript cg42741-ra, sens - senseless, zfh1 - zn finger homeodomain 1…
GO:0009889	regulation of biosynthetic process	1.26e-19	2.33e-16	1.97	10877	897	1214	197	[sqd - squid, knrl - knirps-like, ear - enl/af9-related, kni - knirps, ems - empty spiracles, Gprk2 - g protein-coupled receptor kinase 2, crc - cryptocephal, CG18599 - cg18599 gene product from transcript cg18599-ra, rn - rotund, Dr - drop, Gug - grunge, gl - glass, kn - knot, twi - twist, CG42741 - cg42741 gene product from transcript cg42741-ra, sens - senseless, zfh1 - zn finger homeodomain 1…
GO:0010556	regulation of macromolecule biosynthetic process	1.98e-19	2.74e-16	1.99	10877	849	1214	189	[E(spl)m5-HLH - enhancer of split m5, helix-loop-helix, sqd - squid, E(spl)m3-HLH - enhancer of split m3, helix-loop-helix, knrl - knirps-like, ear - enl/af9-related, kni - knirps, E(spl)mbeta-HLH - enhancer of split mbeta, helix-loop-helix, Hrb27C - heterogeneous nuclear ribonucleoprotein at 27c, E(spl)mgamma-HLH - enhancer of split mgamma, helix-loop-helix, E(spl)mdelta-HLH - enhancer of split …
GO:2000112	regulation of cellular macromolecule biosynthetic process	1.98e-19	2.19e-16	1.99	10877	849	1214	189	[E(spl)m5-HLH - enhancer of split m5, helix-loop-helix, sqd - squid, E(spl)m3-HLH - enhancer of split m3, helix-loop-helix, knrl - knirps-like, ear - enl/af9-related, kni - knirps, E(spl)mbeta-HLH - enhancer of split mbeta, helix-loop-helix, Hrb27C - heterogeneous nuclear ribonucleoprotein at 27c, E(spl)mgamma-HLH - enhancer of split mgamma, helix-loop-helix, E(spl)mdelta-HLH - enhancer of split …
GO:0006355	regulation of transcription, DNA-templated	1.12e-18	1.04e-15	2.04	10877	766	1214	174	[E(spl)m5-HLH - enhancer of split m5, helix-loop-helix, E(spl)m3-HLH - enhancer of split m3, helix-loop-helix, knrl - knirps-like, ear - enl/af9-related, kni - knirps, E(spl)mbeta-HLH - enhancer of split mbeta, helix-loop-helix, E(spl)mgamma-HLH - enhancer of split mgamma, helix-loop-helix, E(spl)mdelta-HLH - enhancer of split mdelta, helix-loop-helix, pnr - pannier, Dll - distal-less, RunxA - cg…
GO:2001141	regulation of RNA biosynthetic process	1.12e-18	8.9e-16	2.04	10877	766	1214	174	[E(spl)m5-HLH - enhancer of split m5, helix-loop-helix, E(spl)m3-HLH - enhancer of split m3, helix-loop-helix, knrl - knirps-like, ear - enl/af9-related, kni - knirps, E(spl)mbeta-HLH - enhancer of split mbeta, helix-loop-helix, E(spl)mgamma-HLH - enhancer of split mgamma, helix-loop-helix, E(spl)mdelta-HLH - enhancer of split mdelta, helix-loop-helix, pnr - pannier, Dll - distal-less, RunxA - cg…
GO:0051252	regulation of RNA metabolic process	7.45e-18	5.17e-15	1.96	10877	836	1214	183	[E(spl)m5-HLH - enhancer of split m5, helix-loop-helix, sqd - squid, E(spl)m3-HLH - enhancer of split m3, helix-loop-helix, knrl - knirps-like, ear - enl/af9-related, kni - knirps, E(spl)mbeta-HLH - enhancer of split mbeta, helix-loop-helix, Hrb27C - heterogeneous nuclear ribonucleoprotein at 27c, E(spl)mgamma-HLH - enhancer of split mgamma, helix-loop-helix, E(spl)mdelta-HLH - enhancer of split …
GO:0080090	regulation of primary metabolic process	1.04e-17	6.41e-15	1.68	10877	1181	1506	275	[sqd - squid, knrl - knirps-like, Spn100A - serpin 100a, ear - enl/af9-related, kni - knirps, eIF2B-delta - cg10315 gene product from transcript cg10315-ra, CG9286 - cg9286 gene product from transcript cg9286-ra, WRNexo - wrn exonuclease, ems - empty spiracles, crc - cryptocephal, CG18599 - cg18599 gene product from transcript cg18599-ra, rn - rotund, Dr - drop, nau - nautilus, Ste:CG33245 - cg33…
GO:0019219	regulation of nucleobase-containing compound metabolic process	5e-17	2.78e-14	1.87	10877	937	1237	199	[sqd - squid, knrl - knirps-like, ear - enl/af9-related, kni - knirps, WRNexo - wrn exonuclease, ems - empty spiracles, crc - cryptocephal, CG18599 - cg18599 gene product from transcript cg18599-ra, rn - rotund, Dr - drop, Gug - grunge, gl - glass, kn - knot, twi - twist, CG42741 - cg42741 gene product from transcript cg42741-ra, sens - senseless, zfh1 - zn finger homeodomain 1, Cf2 - chorion fac…
GO:0031323	regulation of cellular metabolic process	2.2e-16	1.11e-13	1.63	10877	1254	1502	283	[sqd - squid, knrl - knirps-like, ear - enl/af9-related, kni - knirps, eIF2B-delta - cg10315 gene product from transcript cg10315-ra, CG9286 - cg9286 gene product from transcript cg9286-ra, WRNexo - wrn exonuclease, Gprk2 - g protein-coupled receptor kinase 2, ems - empty spiracles, crc - cryptocephal, CG18599 - cg18599 gene product from transcript cg18599-ra, rn - rotund, Dr - drop, nau - nautil…
GO:0051171	regulation of nitrogen compound metabolic process	2.52e-16	1.17e-13	1.74	10877	973	1492	232	[sqd - squid, knrl - knirps-like, ear - enl/af9-related, kni - knirps, WRNexo - wrn exonuclease, ems - empty spiracles, Gprk2 - g protein-coupled receptor kinase 2, crc - cryptocephal, CG18599 - cg18599 gene product from transcript cg18599-ra, rn - rotund, Dr - drop, nau - nautilus, Gug - grunge, gl - glass, kn - knot, mbc - myoblast city, twi - twist, CG42741 - cg42741 gene product from transcri…
GO:0060255	regulation of macromolecule metabolic process	4.38e-16	1.87e-13	1.74	10877	1189	1214	231	[sqd - squid, knrl - knirps-like, Spn100A - serpin 100a, ear - enl/af9-related, kni - knirps, CG9286 - cg9286 gene product from transcript cg9286-ra, WRNexo - wrn exonuclease, ems - empty spiracles, crc - cryptocephal, dac - dachshund, CG18599 - cg18599 gene product from transcript cg18599-ra, rn - rotund, Dr - drop, Ste:CG33245 - cg33245 gene product from transcript cg33245-rb, Ste:CG33246 - cg3…
GO:0048856	anatomical structure development	4.07e-15	1.62e-12	1.58	10877	1233	1660	297	[Sur - sulfonylurea receptor, knrl - knirps-like, MAGE - cg10059 gene product from transcript cg10059-ra, kni - knirps, Hs2st - heparan sulfate 2-o-sulfotransferase, Gprk2 - g protein-coupled receptor kinase 2, ems - empty spiracles, dac - dachshund, rn - rotund, Dr - drop, fng - fringe, Dscam - down syndrome cell adhesion molecule, sinu - sinuous, nau - nautilus, fru - fruitless, Gug - grunge, g…
GO:0010468	regulation of gene expression	5.79e-15	2.14e-12	1.78	10877	1009	1236	204	[sqd - squid, knrl - knirps-like, ear - enl/af9-related, kni - knirps, ems - empty spiracles, crc - cryptocephal, dac - dachshund, CG18599 - cg18599 gene product from transcript cg18599-ra, rn - rotund, Dr - drop, Gug - grunge, gl - glass, kn - knot, twi - twist, CG42741 - cg42741 gene product from transcript cg42741-ra, Mhc - myosin heavy chain, sens - senseless, zfh1 - zn finger homeodomain 1, …
GO:0050789	regulation of biological process	6.47e-14	2.25e-11	1.35	10877	2882	1298	465	[sqd - squid, knrl - knirps-like, mask - multiple ankyrin repeats single kh domain, ear - enl/af9-related, kni - knirps, CG9312 - cg9312 gene product from transcript cg9312-ra, CG9286 - cg9286 gene product from transcript cg9286-ra, Rdl - resistant to dieldrin, nwk - nervous wreck, ems - empty spiracles, dac - dachshund, fng - fringe, Lrch - leucine-rich-repeats and calponin homology domain prote…
GO:0006357	regulation of transcription from RNA polymerase II promoter	1.04e-13	3.4e-11	2.18	10877	402	1253	101	[E(spl)m3-HLH - enhancer of split m3, helix-loop-helix, kni - knirps, E(spl)mbeta-HLH - enhancer of split mbeta, helix-loop-helix, E(spl)mgamma-HLH - enhancer of split mgamma, helix-loop-helix, E(spl)mdelta-HLH - enhancer of split mdelta, helix-loop-helix, pnr - pannier, crc - cryptocephal, rn - rotund, Wnt6 - wnt oncogene analog 6, wg - wingless, gl - glass, lbe - ladybird early, crol - crooked …
GO:0019222	regulation of metabolic process	1.35e-13	4.16e-11	1.61	10877	1417	1237	259	[sqd - squid, knrl - knirps-like, Spn100A - serpin 100a, ear - enl/af9-related, kni - knirps, CG9286 - cg9286 gene product from transcript cg9286-ra, WRNexo - wrn exonuclease, Gprk2 - g protein-coupled receptor kinase 2, ems - empty spiracles, crc - cryptocephal, CG18599 - cg18599 gene product from transcript cg18599-ra, dac - dachshund, rn - rotund, Dr - drop, Ste:CG33245 - cg33245 gene product …
GO:0050794	regulation of cellular process	1.73e-13	5.04e-11	1.39	10877	2660	1298	442	[sqd - squid, knrl - knirps-like, mask - multiple ankyrin repeats single kh domain, ear - enl/af9-related, kni - knirps, CG9312 - cg9312 gene product from transcript cg9312-ra, CG9286 - cg9286 gene product from transcript cg9286-ra, Rdl - resistant to dieldrin, nwk - nervous wreck, ems - empty spiracles, fng - fringe, Lrch - leucine-rich-repeats and calponin homology domain protein, CG12620 - cg1…
GO:0032501	multicellular organismal process	2.4e-13	6.66e-11	1.57	10877	1591	1218	279	[CG11313 - cg11313 gene product from transcript cg11313-rc, Or59b - odorant receptor 59b, sqd - squid, Or59c - odorant receptor 59c, Inx6 - innexin 6, Spn100A - serpin 100a, kni - knirps, Rdl - resistant to dieldrin, ems - empty spiracles, Gprk2 - g protein-coupled receptor kinase 2, CG4477 - cg4477 gene product from transcript cg4477-rb, CG15635 - cg15635 gene product from transcript cg15635-rb,…
GO:0009653	anatomical structure morphogenesis	2.44e-13	6.46e-11	1.68	10877	1022	1255	198	[MAGE - cg10059 gene product from transcript cg10059-ra, kni - knirps, ems - empty spiracles, crc - cryptocephal, CG7146 - cg7146 gene product from transcript cg7146-ra, dac - dachshund, rn - rotund, Dr - drop, fng - fringe, Dscam - down syndrome cell adhesion molecule, fru - fruitless, Gug - grunge, CG31145 - cg31145 gene product from transcript cg31145-rc, kn - knot, dally - division abnormally…
GO:0007389	pattern specification process	3.39e-13	8.56e-11	1.92	10877	433	1661	127	[sqd - squid, MED31 - mediator complex subunit 31, kni - knirps, ndl - nudel, E(spl)mgamma-HLH - enhancer of split mgamma, helix-loop-helix, vls - valois, nkd - naked cuticle, pnr - pannier, Dll - distal-less, tub - tube, rhi - rhino, CG4477 - cg4477 gene product from transcript cg4477-rb, ems - empty spiracles, Gprk2 - g protein-coupled receptor kinase 2, dac - dachshund, Dr - drop, fng - fringe…
GO:0044707	single-multicellular organism process	5.8e-13	1.4e-10	1.62	10877	1348	1217	244	[CG11313 - cg11313 gene product from transcript cg11313-rc, sqd - squid, Or59b - odorant receptor 59b, Inx6 - innexin 6, Or59c - odorant receptor 59c, kni - knirps, Rdl - resistant to dieldrin, ems - empty spiracles, CG4477 - cg4477 gene product from transcript cg4477-rb, Gprk2 - g protein-coupled receptor kinase 2, crc - cryptocephal, dac - dachshund, CheA7a - chemosensory protein a 7a, Dr - dro…
GO:0003002	regionalization	2.42e-12	5.6e-10	2.15	10877	272	1655	89	[sqd - squid, inv - invected, en - engrailed, retn - retained, kni - knirps, Cdk8 - cyclin-dependent kinase 8, oc - ocelliless, E(spl)mgamma-HLH - enhancer of split mgamma, helix-loop-helix, nkd - naked cuticle, pnr - pannier, rhi - rhino, Dll - distal-less, Ser - serrate, ems - empty spiracles, Gprk2 - g protein-coupled receptor kinase 2, CG4477 - cg4477 gene product from transcript cg4477-rb, S…
GO:0065007	biological regulation	5.73e-12	1.27e-09	1.31	10877	3120	1262	475	[sqd - squid, knrl - knirps-like, ear - enl/af9-related, mask - multiple ankyrin repeats single kh domain, kni - knirps, CG9312 - cg9312 gene product from transcript cg9312-ra, CG9286 - cg9286 gene product from transcript cg9286-ra, jhamt - juvenile hormone acid methyltransferase, Rdl - resistant to dieldrin, nwk - nervous wreck, ems - empty spiracles, dac - dachshund, fng - fringe, Lrch - leucin…
GO:0000122	negative regulation of transcription from RNA polymerase II promoter	7.07e-12	1.51e-09	3.01	10877	151	1150	48	[B-H2 - barh2, fd59A - forkhead domain 59a, ct - cut, en - engrailed, retn - retained, E(spl)m3-HLH - enhancer of split m3, helix-loop-helix, Vsx1 - visual system homeobox 1 ortholog, bi - bifid, fkh - fork head, odd - odd skipped, kni - knirps, Vsx2 - visual system homeobox 2 ortholog, E(spl)mbeta-HLH - enhancer of split mbeta, helix-loop-helix, oc - ocelliless, E(spl)mgamma-HLH - enhancer of sp…
GO:0009890	negative regulation of biosynthetic process	8.57e-12	1.76e-09	2.33	10877	288	1214	75	[sqd - squid, E(spl)m5-HLH - enhancer of split m5, helix-loop-helix, en - engrailed, retn - retained, E(spl)m3-HLH - enhancer of split m3, helix-loop-helix, Vsx1 - visual system homeobox 1 ortholog, kni - knirps, Vsx2 - visual system homeobox 2 ortholog, Hrb27C - heterogeneous nuclear ribonucleoprotein at 27c, E(spl)mbeta-HLH - enhancer of split mbeta, helix-loop-helix, oc - ocelliless, E(spl)mga…
GO:0031327	negative regulation of cellular biosynthetic process	8.57e-12	1.7e-09	2.33	10877	288	1214	75	[sqd - squid, E(spl)m5-HLH - enhancer of split m5, helix-loop-helix, en - engrailed, retn - retained, E(spl)m3-HLH - enhancer of split m3, helix-loop-helix, Vsx1 - visual system homeobox 1 ortholog, kni - knirps, Vsx2 - visual system homeobox 2 ortholog, Hrb27C - heterogeneous nuclear ribonucleoprotein at 27c, E(spl)mbeta-HLH - enhancer of split mbeta, helix-loop-helix, oc - ocelliless, E(spl)mga…
GO:0044700	single organism signaling	1.16e-11	2.22e-09	2.23	10877	329	1217	82	[dp - dumpy, Syt1 - synaptotagmin 1, sr - stripe, svp - seven up, Mmp2 - matrix metalloproteinase 2, sdt - stardust, cac - cacophony, Hrb27C - heterogeneous nuclear ribonucleoprotein at 27c, Ca-P60A - calcium atpase at 60a, CG13708 - cg13708 gene product from transcript cg13708-rb, Rim - cg33547 gene product from transcript cg33547-ru, dnc - dunce, CG12065 - cg12065 gene product from transcript c…
GO:0023052	signaling	1.16e-11	2.15e-09	2.23	10877	329	1217	82	[dp - dumpy, sr - stripe, Syt1 - synaptotagmin 1, svp - seven up, Mmp2 - matrix metalloproteinase 2, sdt - stardust, cac - cacophony, Hrb27C - heterogeneous nuclear ribonucleoprotein at 27c, Ca-P60A - calcium atpase at 60a, Rim - cg33547 gene product from transcript cg33547-ru, CG13708 - cg13708 gene product from transcript cg13708-rb, dnc - dunce, CG12065 - cg12065 gene product from transcript c…
GO:0007267	cell-cell signaling	1.97e-11	3.53e-09	2.22	10877	326	1217	81	[dp - dumpy, sr - stripe, Syt1 - synaptotagmin 1, svp - seven up, Mmp2 - matrix metalloproteinase 2, sdt - stardust, cac - cacophony, Hrb27C - heterogeneous nuclear ribonucleoprotein at 27c, Ca-P60A - calcium atpase at 60a, Rim - cg33547 gene product from transcript cg33547-ru, CG13708 - cg13708 gene product from transcript cg13708-rb, dnc - dunce, CG12065 - cg12065 gene product from transcript c…
GO:0010558	negative regulation of macromolecule biosynthetic process	2.47e-11	4.28e-09	2.32	10877	282	1214	73	[sqd - squid, E(spl)m5-HLH - enhancer of split m5, helix-loop-helix, en - engrailed, retn - retained, E(spl)m3-HLH - enhancer of split m3, helix-loop-helix, Vsx1 - visual system homeobox 1 ortholog, kni - knirps, Vsx2 - visual system homeobox 2 ortholog, Hrb27C - heterogeneous nuclear ribonucleoprotein at 27c, E(spl)mbeta-HLH - enhancer of split mbeta, helix-loop-helix, oc - ocelliless, E(spl)mga…
GO:2000113	negative regulation of cellular macromolecule biosynthetic process	2.47e-11	4.15e-09	2.32	10877	282	1214	73	[sqd - squid, E(spl)m5-HLH - enhancer of split m5, helix-loop-helix, en - engrailed, retn - retained, E(spl)m3-HLH - enhancer of split m3, helix-loop-helix, Vsx1 - visual system homeobox 1 ortholog, kni - knirps, Vsx2 - visual system homeobox 2 ortholog, Hrb27C - heterogeneous nuclear ribonucleoprotein at 27c, E(spl)mbeta-HLH - enhancer of split mbeta, helix-loop-helix, oc - ocelliless, E(spl)mga…
GO:0032502	developmental process	5.9e-11	9.64e-09	1.29	10877	2605	1661	512	[sqd - squid, knrl - knirps-like, mask - multiple ankyrin repeats single kh domain, kni - knirps, eIF2B-delta - cg10315 gene product from transcript cg10315-ra, Hs2st - heparan sulfate 2-o-sulfotransferase, Use1 - cg14181 gene product from transcript cg14181-ra, ems - empty spiracles, CG4477 - cg4477 gene product from transcript cg4477-rb, dac - dachshund, fng - fringe, sinu - sinuous, nau - naut…
GO:0007606	sensory perception of chemical stimulus	7.63e-11	1.21e-08	3.2	10877	245	597	43	[Or59b - odorant receptor 59b, Gr63a - gustatory receptor 63a, Or59c - odorant receptor 59c, Gr21a - gustatory receptor 21a, Or65c - odorant receptor 65c, Or83a - odorant receptor 83a, Or65b - odorant receptor 65b, Obp57d - odorant-binding protein 57d, Obp57e - odorant-binding protein 57e, Obp57b - odorant-binding protein 57b, Gr98a - gustatory receptor 98a, Obp56f - odorant-binding protein 56f, …
GO:0031324	negative regulation of cellular metabolic process	1.19e-10	1.84e-08	2.03	10877	380	1298	92	[sqd - squid, Sfp24Ba - seminal fluid protein 24ba, E(spl)m5-HLH - enhancer of split m5, helix-loop-helix, wee - cg4488 gene product from transcript cg4488-rb, en - engrailed, retn - retained, E(spl)m3-HLH - enhancer of split m3, helix-loop-helix, Vsx1 - visual system homeobox 1 ortholog, kni - knirps, Vsx2 - visual system homeobox 2 ortholog, Hrb27C - heterogeneous nuclear ribonucleoprotein at 2…
GO:0048731	system development	1.41e-10	2.11e-08	1.99	10877	303	1660	92	[tou - toutatis, x16 - cg10203 gene product from transcript cg10203-rb, dp - dumpy, E(spl)m5-HLH - enhancer of split m5, helix-loop-helix, mam - mastermind, sr - stripe, en - engrailed, eg - eagle, svp - seven up, knrl - knirps-like, Mmp2 - matrix metalloproteinase 2, kni - knirps, E(spl)mbeta-HLH - enhancer of split mbeta, helix-loop-helix, oc - ocelliless, E(spl)mgamma-HLH - enhancer of split m…
GO:0009892	negative regulation of metabolic process	1.54e-10	2.26e-08	1.92	10877	458	1298	105	[Sfp24Ba - seminal fluid protein 24ba, E(spl)m5-HLH - enhancer of split m5, helix-loop-helix, sqd - squid, wee - cg4488 gene product from transcript cg4488-rb, E(spl)m3-HLH - enhancer of split m3, helix-loop-helix, kni - knirps, Hrb27C - heterogeneous nuclear ribonucleoprotein at 27c, E(spl)mbeta-HLH - enhancer of split mbeta, helix-loop-helix, E(spl)mgamma-HLH - enhancer of split mgamma, helix-l…
GO:0010605	negative regulation of macromolecule metabolic process	2.18e-10	3.11e-08	1.97	10877	424	1262	97	[Sfp24Ba - seminal fluid protein 24ba, E(spl)m5-HLH - enhancer of split m5, helix-loop-helix, sqd - squid, wee - cg4488 gene product from transcript cg4488-rb, E(spl)m3-HLH - enhancer of split m3, helix-loop-helix, kni - knirps, Hrb27C - heterogeneous nuclear ribonucleoprotein at 27c, E(spl)mbeta-HLH - enhancer of split mbeta, helix-loop-helix, E(spl)mgamma-HLH - enhancer of split mgamma, helix-l…
GO:0044767	single-organism developmental process	3.67e-10	5.09e-08	1.28	10877	2506	1661	491	[sqd - squid, knrl - knirps-like, mask - multiple ankyrin repeats single kh domain, kni - knirps, eIF2B-delta - cg10315 gene product from transcript cg10315-ra, Use1 - cg14181 gene product from transcript cg14181-ra, ems - empty spiracles, CG4477 - cg4477 gene product from transcript cg4477-rb, dac - dachshund, fng - fringe, sinu - sinuous, nau - nautilus, Pp1-13C - protein phosphatase 1 at 13c, …
GO:0007154	cell communication	3.9e-10	5.28e-08	2.04	10877	381	1217	87	[dp - dumpy, Syt1 - synaptotagmin 1, sr - stripe, svp - seven up, Mmp2 - matrix metalloproteinase 2, sdt - stardust, cac - cacophony, Hrb27C - heterogeneous nuclear ribonucleoprotein at 27c, Ca-P60A - calcium atpase at 60a, CG13708 - cg13708 gene product from transcript cg13708-rb, Rim - cg33547 gene product from transcript cg33547-ru, dnc - dunce, CG12065 - cg12065 gene product from transcript c…
GO:0048523	negative regulation of cellular process	4.87e-10	6.44e-08	1.59	10877	833	1491	181	[E(spl)m5-HLH - enhancer of split m5, helix-loop-helix, sqd - squid, Sfp24Ba - seminal fluid protein 24ba, wee - cg4488 gene product from transcript cg4488-rb, E(spl)m3-HLH - enhancer of split m3, helix-loop-helix, Mmp2 - matrix metalloproteinase 2, MAGE - cg10059 gene product from transcript cg10059-ra, mask - multiple ankyrin repeats single kh domain, kni - knirps, E(spl)mbeta-HLH - enhancer of…
GO:0045934	negative regulation of nucleobase-containing compound metabolic process	1.34e-09	1.72e-07	2.2	10877	261	1289	68	[sqd - squid, E(spl)m5-HLH - enhancer of split m5, helix-loop-helix, en - engrailed, retn - retained, E(spl)m3-HLH - enhancer of split m3, helix-loop-helix, Vsx1 - visual system homeobox 1 ortholog, kni - knirps, Vsx2 - visual system homeobox 2 ortholog, E(spl)mbeta-HLH - enhancer of split mbeta, helix-loop-helix, oc - ocelliless, E(spl)mgamma-HLH - enhancer of split mgamma, helix-loop-helix, E(s…
GO:0009886	post-embryonic morphogenesis	1.88e-09	2.37e-07	1.95	10877	405	1255	91	[dp - dumpy, mam - mastermind, inv - invected, Mmp2 - matrix metalloproteinase 2, Gef64C - guanine nucleotide exchange factor gef64c, oc - ocelliless, bab1 - bric a brac 1, dve - defective proventriculus, sog - short gastrulation, wb - wing blister, Dll - distal-less, Ser - serrate, dac - dachshund, osa - cg7467 gene product from transcript cg7467-re, rn - rotund, Dr - drop, Lim1 - cg11354 gene p…
GO:0035107	appendage morphogenesis	2.19e-09	2.7e-07	2.23	10877	253	1255	65	[inv - invected, mam - mastermind, Gef64C - guanine nucleotide exchange factor gef64c, dve - defective proventriculus, bab1 - bric a brac 1, wb - wing blister, Dll - distal-less, Ser - serrate, osa - cg7467 gene product from transcript cg7467-re, rn - rotund, Dr - drop, Lim1 - cg11354 gene product from transcript cg11354-rb, alph - alphabet, aret - arrest, fng - fringe, burs - bursicon, Gug - gru…
GO:0051253	negative regulation of RNA metabolic process	2.21e-09	2.67e-07	2.22	10877	247	1289	65	[sqd - squid, E(spl)m5-HLH - enhancer of split m5, helix-loop-helix, en - engrailed, retn - retained, E(spl)m3-HLH - enhancer of split m3, helix-loop-helix, Vsx1 - visual system homeobox 1 ortholog, kni - knirps, Vsx2 - visual system homeobox 2 ortholog, E(spl)mbeta-HLH - enhancer of split mbeta, helix-loop-helix, oc - ocelliless, E(spl)mgamma-HLH - enhancer of split mgamma, helix-loop-helix, E(s…
GO:0051172	negative regulation of nitrogen compound metabolic process	2.47e-09	2.92e-07	2.25	10877	264	1173	64	[sqd - squid, E(spl)m5-HLH - enhancer of split m5, helix-loop-helix, en - engrailed, retn - retained, E(spl)m3-HLH - enhancer of split m3, helix-loop-helix, Vsx1 - visual system homeobox 1 ortholog, kni - knirps, Vsx2 - visual system homeobox 2 ortholog, E(spl)mbeta-HLH - enhancer of split mbeta, helix-loop-helix, oc - ocelliless, E(spl)mgamma-HLH - enhancer of split mgamma, helix-loop-helix, E(s…
GO:0043549	regulation of kinase activity	2.89e-09	3.34e-07	9.78	10877	68	229	14	[Ste:CG33245 - cg33245 gene product from transcript cg33245-rb, Ste:CG33237 - cg33237 gene product from transcript cg33237-rb, Ste:CG33246 - cg33246 gene product from transcript cg33246-rb, ato - atonal, Cbl - cg7037 gene product from transcript cg7037-rb, Ste:CG33236 - cg33236 gene product from transcript cg33236-rb, CycY - cyclin y, CG6345 - cg6345 gene product from transcript cg6345-ra, CG9286…
GO:0045859	regulation of protein kinase activity	2.89e-09	3.27e-07	9.78	10877	68	229	14	[Ste:CG33245 - cg33245 gene product from transcript cg33245-rb, Ste:CG33237 - cg33237 gene product from transcript cg33237-rb, Ste:CG33246 - cg33246 gene product from transcript cg33246-rb, ato - atonal, Ste:CG33236 - cg33236 gene product from transcript cg33236-rb, Cbl - cg7037 gene product from transcript cg7037-rb, CycY - cyclin y, CG6345 - cg6345 gene product from transcript cg6345-ra, CG9286…
GO:0051338	regulation of transferase activity	2.89e-09	3.21e-07	9.78	10877	68	229	14	[Ste:CG33245 - cg33245 gene product from transcript cg33245-rb, Ste:CG33237 - cg33237 gene product from transcript cg33237-rb, Ste:CG33246 - cg33246 gene product from transcript cg33246-rb, ato - atonal, Ste:CG33236 - cg33236 gene product from transcript cg33236-rb, Cbl - cg7037 gene product from transcript cg7037-rb, CycY - cyclin y, CG6345 - cg6345 gene product from transcript cg6345-ra, CG9286…
GO:0035120	post-embryonic appendage morphogenesis	3.3e-09	3.59e-07	2.24	10877	244	1255	63	[mam - mastermind, inv - invected, Gef64C - guanine nucleotide exchange factor gef64c, dve - defective proventriculus, bab1 - bric a brac 1, wb - wing blister, Dll - distal-less, Ser - serrate, osa - cg7467 gene product from transcript cg7467-re, rn - rotund, Dr - drop, Lim1 - cg11354 gene product from transcript cg11354-rb, alph - alphabet, aret - arrest, fng - fringe, burs - bursicon, Gug - gru…
GO:0035114	imaginal disc-derived appendage morphogenesis	4.16e-09	4.44e-07	2.21	10877	251	1255	64	[mam - mastermind, inv - invected, Gef64C - guanine nucleotide exchange factor gef64c, dve - defective proventriculus, bab1 - bric a brac 1, wb - wing blister, Dll - distal-less, Ser - serrate, osa - cg7467 gene product from transcript cg7467-re, rn - rotund, Dr - drop, Lim1 - cg11354 gene product from transcript cg11354-rb, alph - alphabet, aret - arrest, fng - fringe, burs - bursicon, Gug - gru…
GO:1902679	negative regulation of RNA biosynthetic process	4.2e-09	4.4e-07	2.3	10877	238	1173	59	[E(spl)m5-HLH - enhancer of split m5, helix-loop-helix, en - engrailed, retn - retained, E(spl)m3-HLH - enhancer of split m3, helix-loop-helix, Vsx1 - visual system homeobox 1 ortholog, kni - knirps, Vsx2 - visual system homeobox 2 ortholog, E(spl)mbeta-HLH - enhancer of split mbeta, helix-loop-helix, oc - ocelliless, E(spl)mgamma-HLH - enhancer of split mgamma, helix-loop-helix, E(spl)mdelta-HLH…
GO:0045892	negative regulation of transcription, DNA-templated	4.2e-09	4.32e-07	2.3	10877	238	1173	59	[E(spl)m5-HLH - enhancer of split m5, helix-loop-helix, en - engrailed, retn - retained, E(spl)m3-HLH - enhancer of split m3, helix-loop-helix, Vsx1 - visual system homeobox 1 ortholog, kni - knirps, Vsx2 - visual system homeobox 2 ortholog, E(spl)mbeta-HLH - enhancer of split mbeta, helix-loop-helix, oc - ocelliless, E(spl)mgamma-HLH - enhancer of split mgamma, helix-loop-helix, E(spl)mdelta-HLH…
GO:0048519	negative regulation of biological process	4.54e-09	4.58e-07	1.51	10877	955	1492	198	[sqd - squid, mask - multiple ankyrin repeats single kh domain, MAGE - cg10059 gene product from transcript cg10059-ra, kni - knirps, eIF2B-delta - cg10315 gene product from transcript cg10315-ra, Rdl - resistant to dieldrin, nwk - nervous wreck, WRNexo - wrn exonuclease, Gprk2 - g protein-coupled receptor kinase 2, dac - dachshund, rn - rotund, Dr - drop, fng - fringe, Gug - grunge, dally - divi…
GO:0007600	sensory perception	4.76e-09	4.72e-07	2.68	10877	320	597	47	[Or59b - odorant receptor 59b, Gr63a - gustatory receptor 63a, Or59c - odorant receptor 59c, Gr21a - gustatory receptor 21a, Or65c - odorant receptor 65c, Or83a - odorant receptor 83a, Or65b - odorant receptor 65b, Obp57d - odorant-binding protein 57d, Obp57e - odorant-binding protein 57e, Obp57b - odorant-binding protein 57b, Gr98a - gustatory receptor 98a, Obp56f - odorant-binding protein 56f, …
GO:0010629	negative regulation of gene expression	7.78e-09	7.57e-07	2.05	10877	313	1253	74	[tsg - twisted gastrulation, E(spl)m5-HLH - enhancer of split m5, helix-loop-helix, en - engrailed, retn - retained, E(spl)m3-HLH - enhancer of split m3, helix-loop-helix, Vsx1 - visual system homeobox 1 ortholog, kni - knirps, Vsx2 - visual system homeobox 2 ortholog, E(spl)mbeta-HLH - enhancer of split mbeta, helix-loop-helix, oc - ocelliless, E(spl)mgamma-HLH - enhancer of split mgamma, helix-…
GO:0097485	neuron projection guidance	1.39e-08	1.33e-06	2.28	10877	220	1214	56	[retn - retained, en - engrailed, daw - dawdle, Gef64C - guanine nucleotide exchange factor gef64c, Hrb27C - heterogeneous nuclear ribonucleoprotein at 27c, CdGAPr - cg10538 gene product from transcript cg10538-rd, side - sidestep, E(Pc) - enhancer of polycomb, robo3 - cg5423 gene product from transcript cg5423-rb, tup - tailup, dac - dachshund, Dscam - down syndrome cell adhesion molecule, Sema-…
GO:0003008	system process	2.41e-08	2.27e-06	1.81	10877	501	1173	98	[Or59b - odorant receptor 59b, Or59c - odorant receptor 59c, Inx6 - innexin 6, Ca-P60A - calcium atpase at 60a, Obp57e - odorant-binding protein 57e, Nf1 - neurofibromin 1, CheA84a - chemosensory protein a 84a, pnr - pannier, CAP - cg18408 gene product from transcript cg18408-ri, CheA7a - chemosensory protein a 7a, wg - wingless, gl - glass, dpr5 - cg5308 gene product from transcript cg5308-ra, p…
GO:0007411	axon guidance	2.87e-08	2.65e-06	2.28	10877	212	1214	54	[retn - retained, en - engrailed, daw - dawdle, Gef64C - guanine nucleotide exchange factor gef64c, Hrb27C - heterogeneous nuclear ribonucleoprotein at 27c, CdGAPr - cg10538 gene product from transcript cg10538-rd, side - sidestep, robo3 - cg5423 gene product from transcript cg5423-rb, tup - tailup, dac - dachshund, Dscam - down syndrome cell adhesion molecule, Sema-2a - cg4700 gene product from …
GO:0001932	regulation of protein phosphorylation	6.4e-08	5.83e-06	7.82	10877	85	229	14	[Ste:CG33245 - cg33245 gene product from transcript cg33245-rb, Ste:CG33237 - cg33237 gene product from transcript cg33237-rb, Ste:CG33246 - cg33246 gene product from transcript cg33246-rb, ato - atonal, Cbl - cg7037 gene product from transcript cg7037-rb, Ste:CG33236 - cg33236 gene product from transcript cg33236-rb, CycY - cyclin y, CG6345 - cg6345 gene product from transcript cg6345-ra, CG9286…
GO:0045935	positive regulation of nucleobase-containing compound metabolic process	7.74e-08	6.93e-06	2.06	10877	273	1236	64	[tou - toutatis, MBD-R2 - cg10042 gene product from transcript cg10042-rb, mam - mastermind, retn - retained, Eip93F - ecdysone-induced protein 93f, oc - ocelliless, Nf1 - neurofibromin 1, pnr - pannier, Dll - distal-less, Wbp2 - wbp2 ortholog, tup - tailup, crc - cryptocephal, osa - cg7467 gene product from transcript cg7467-re, Lim1 - cg11354 gene product from transcript cg11354-rb, HGTX - cg13…
GO:0010557	positive regulation of macromolecule biosynthetic process	1.11e-07	9.75e-06	2.05	10877	275	1236	64	[tou - toutatis, MBD-R2 - cg10042 gene product from transcript cg10042-rb, mam - mastermind, retn - retained, Eip93F - ecdysone-induced protein 93f, Hrb27C - heterogeneous nuclear ribonucleoprotein at 27c, oc - ocelliless, pnr - pannier, Dll - distal-less, Wbp2 - wbp2 ortholog, tup - tailup, crc - cryptocephal, osa - cg7467 gene product from transcript cg7467-re, Lim1 - cg11354 gene product from …
GO:0007423	sensory organ development	1.12e-07	9.69e-06	2.16	10877	235	1198	56	[E(spl)m6-BFM - enhancer of split m6, bearded family member, ham - hamlet, E(spl)m5-HLH - enhancer of split m5, helix-loop-helix, E(spl)m4-BFM - enhancer of split m4, bearded family member, mam - mastermind, E(spl)m3-HLH - enhancer of split m3, helix-loop-helix, E(spl)m2-BFM - enhancer of split m2, bearded family member, svp - seven up, E(spl)malpha-BFM - enhancer of split malpha, bearded family …
GO:0007449	proximal/distal pattern formation, imaginal disc	1.12e-07	9.54e-06	5.61	10877	22	1234	14	[fj - four-jointed, B-H2 - barh2, Egfr - epidermal growth factor receptor, hh - hedgehog, wg - wingless, al - aristaless, Dll - distal-less, rho - rhomboid, jing - cg9397 gene product from transcript cg9397-ri, hth - homothorax, dac - dachshund, Lim1 - cg11354 gene product from transcript cg11354-rb, dpp - decapentaplegic, vg - vestigial]
GO:0045893	positive regulation of transcription, DNA-templated	1.27e-07	1.07e-05	1.98	10877	247	1492	67	[tou - toutatis, MBD-R2 - cg10042 gene product from transcript cg10042-rb, mam - mastermind, retn - retained, Eip93F - ecdysone-induced protein 93f, oc - ocelliless, msl-1 - male-specific lethal 1, pnr - pannier, Dll - distal-less, TfIIEalpha - transcription factor iiealpha, Wbp2 - wbp2 ortholog, tup - tailup, crc - cryptocephal, osa - cg7467 gene product from transcript cg7467-re, Lim1 - cg11354…
GO:0048859	formation of anatomical boundary	1.56e-07	1.29e-05	4.19	10877	30	1558	18	[B-H2 - barh2, ct - cut, ds - dachsous, mirr - mirror, fkh - fork head, caup - caupolican, ara - araucan, Scr - sex combs reduced, rho - rhomboid, lea - leak, dally - division abnormally delayed, spi - spitz, phyl - phyllopod, hth - homothorax, NetB - netrin-b, ft - fat, amos - absent md neurons and olfactory sensilla, unc-5 - cg8166 gene product from transcript cg8166-ra]
GO:1902680	positive regulation of RNA biosynthetic process	1.89e-07	1.55e-05	2.07	10877	255	1236	60	[tou - toutatis, MBD-R2 - cg10042 gene product from transcript cg10042-rb, mam - mastermind, retn - retained, Eip93F - ecdysone-induced protein 93f, oc - ocelliless, pnr - pannier, Dll - distal-less, Wbp2 - wbp2 ortholog, tup - tailup, crc - cryptocephal, osa - cg7467 gene product from transcript cg7467-re, Lim1 - cg11354 gene product from transcript cg11354-rb, HGTX - cg13475 gene product from t…
GO:0010628	positive regulation of gene expression	2.03e-07	1.63e-05	1.94	10877	255	1492	68	[tou - toutatis, MBD-R2 - cg10042 gene product from transcript cg10042-rb, mam - mastermind, retn - retained, Eip93F - ecdysone-induced protein 93f, oc - ocelliless, msl-1 - male-specific lethal 1, pnr - pannier, Dll - distal-less, TfIIEalpha - transcription factor iiealpha, Wbp2 - wbp2 ortholog, tup - tailup, crc - cryptocephal, osa - cg7467 gene product from transcript cg7467-re, Lim1 - cg11354…
GO:0009891	positive regulation of biosynthetic process	2.15e-07	1.71e-05	1.96	10877	310	1236	69	[tou - toutatis, MBD-R2 - cg10042 gene product from transcript cg10042-rb, mam - mastermind, retn - retained, Eip93F - ecdysone-induced protein 93f, Hrb27C - heterogeneous nuclear ribonucleoprotein at 27c, oc - ocelliless, Nf1 - neurofibromin 1, pnr - pannier, Dll - distal-less, Wbp2 - wbp2 ortholog, tup - tailup, crc - cryptocephal, osa - cg7467 gene product from transcript cg7467-re, Lim1 - cg1…
GO:0031328	positive regulation of cellular biosynthetic process	2.15e-07	1.68e-05	1.96	10877	310	1236	69	[tou - toutatis, MBD-R2 - cg10042 gene product from transcript cg10042-rb, mam - mastermind, retn - retained, Eip93F - ecdysone-induced protein 93f, Hrb27C - heterogeneous nuclear ribonucleoprotein at 27c, oc - ocelliless, Nf1 - neurofibromin 1, pnr - pannier, Dll - distal-less, Wbp2 - wbp2 ortholog, tup - tailup, crc - cryptocephal, osa - cg7467 gene product from transcript cg7467-re, Lim1 - cg1…
GO:0050793	regulation of developmental process	2.2e-07	1.7e-05	1.65	10877	537	1427	116	[CG10068 - cg10068 gene product from transcript cg10068-ra, Hrb27C - heterogeneous nuclear ribonucleoprotein at 27c, E(spl)mgamma-HLH - enhancer of split mgamma, helix-loop-helix, Nf1 - neurofibromin 1, LanA - laminin a, sqa - spaghetti-squash activator, raw - cg12437 gene product from transcript cg12437-rb, CG10163 - cg10163 gene product from transcript cg10163-ra, wb - wing blister, nwk - nervo…
GO:0050877	neurological system process	2.25e-07	1.71e-05	1.79	10877	460	1173	89	[Or59b - odorant receptor 59b, Gr63a - gustatory receptor 63a, Or59c - odorant receptor 59c, Inx6 - innexin 6, Obp57e - odorant-binding protein 57e, Nf1 - neurofibromin 1, CheA84a - chemosensory protein a 84a, Gr98a - gustatory receptor 98a, Obp83a - odorant-binding protein 83a, Obp83b - odorant-binding protein 83b, CAP - cg18408 gene product from transcript cg18408-ri, Or83c - odorant receptor 8…
GO:0007507	heart development	2.49e-07	1.87e-05	3.26	10877	61	1422	26	[H15 - cg6604 gene product from transcript cg6604-ra, Sur - sulfonylurea receptor, hh - hedgehog, svp - seven up, betaTub60D - beta-tubulin at 60d, LanA - laminin a, Tl - toll, pnr - pannier, Tm2 - tropomyosin 2, tup - tailup, ush - u-shaped, CG3226 - cg3226 gene product from transcript cg3226-ra, G-oalpha47A - g protein oalpha 47a, wg - wingless, abd-A - abdominal a, lbe - ladybird early, sgl - …
GO:0031399	regulation of protein modification process	2.76e-07	2.05e-05	5.98	10877	127	229	16	[hh - hedgehog, Ada2b - cg9638 gene product from transcript cg9638-rc, Ste:CG33245 - cg33245 gene product from transcript cg33245-rb, Ste:CG33237 - cg33237 gene product from transcript cg33237-rb, Ste:CG33246 - cg33246 gene product from transcript cg33246-rb, ato - atonal, Cbl - cg7037 gene product from transcript cg7037-rb, Ste:CG33236 - cg33236 gene product from transcript cg33236-rb, CycY - cy…
GO:0048732	gland development	2.8e-07	2.04e-05	3.86	10877	48	1234	21	[kuz - kuzbanian, fas - faint sausage, Egfr - epidermal growth factor receptor, retn - retained, fkh - fork head, asrij - cg13533 gene product from transcript cg13533-ra, wg - wingless, Sema-2a - cg4700 gene product from transcript cg4700-rc, gl - glass, sog - short gastrulation, pnr - pannier, rho - rhomboid, Ser - serrate, Antp - antennapedia, tup - tailup, prod - proliferation disrupter, srp -…
GO:0007219	Notch signaling pathway	3.68e-07	2.65e-05	13.24	10877	44	168	9	[E(spl)m6-BFM - enhancer of split m6, bearded family member, Ser - serrate, E(spl)m2-BFM - enhancer of split m2, bearded family member, E(spl)malpha-BFM - enhancer of split malpha, bearded family member, E(spl)mbeta-HLH - enhancer of split mbeta, helix-loop-helix, E(spl)mgamma-HLH - enhancer of split mgamma, helix-loop-helix, E(spl)m8-HLH - enhancer of split m8, helix-loop-helix, E(spl)mdelta-HLH…
GO:0051254	positive regulation of RNA metabolic process	4.2e-07	2.99e-05	2.03	10877	260	1236	60	[tou - toutatis, MBD-R2 - cg10042 gene product from transcript cg10042-rb, mam - mastermind, retn - retained, Eip93F - ecdysone-induced protein 93f, oc - ocelliless, pnr - pannier, Dll - distal-less, Wbp2 - wbp2 ortholog, tup - tailup, crc - cryptocephal, osa - cg7467 gene product from transcript cg7467-re, Lim1 - cg11354 gene product from transcript cg11354-rb, HGTX - cg13475 gene product from t…
GO:0048518	positive regulation of biological process	4.59e-07	3.23e-05	1.53	10877	840	1262	149	[Mmp2 - matrix metalloproteinase 2, mask - multiple ankyrin repeats single kh domain, Hrb27C - heterogeneous nuclear ribonucleoprotein at 27c, Ca-P60A - calcium atpase at 60a, E(spl)mgamma-HLH - enhancer of split mgamma, helix-loop-helix, Nf1 - neurofibromin 1, sqa - spaghetti-squash activator, pnr - pannier, Dll - distal-less, Syt4 - synaptotagmin 4, Lnk - cg17367 gene product from transcript cg…
GO:0001709	cell fate determination	5.15e-07	3.57e-05	2.37	10877	137	1477	44	[kuz - kuzbanian, Egfr - epidermal growth factor receptor, mam - mastermind, inv - invected, ct - cut, how - held out wings, en - engrailed, knrl - knirps-like, svp - seven up, pum - pumilio, kni - knirps, Dhc64C - dynein heavy chain 64c, CtBP - c-terminal binding protein, run - runt, pnr - pannier, phyl - phyllopod, grh - grainy head, tup - tailup, klu - klumpfuss, ush - u-shaped, trh - tracheal…
GO:0051246	regulation of protein metabolic process	5.51e-07	3.78e-05	5.62	10877	274	106	15	[Sfp24Ba - seminal fluid protein 24ba, hh - hedgehog, Ste:CG33245 - cg33245 gene product from transcript cg33245-rb, Ste:CG33237 - cg33237 gene product from transcript cg33237-rb, Spn100A - serpin 100a, Ste:CG33246 - cg33246 gene product from transcript cg33246-rb, Kaz-m1 - kazal-type protease inhibitor m1, Ste:CG33236 - cg33236 gene product from transcript cg33236-rb, bru-3 - bruno-3, CkIalpha -…
GO:0045944	positive regulation of transcription from RNA polymerase II promoter	5.89e-07	3.98e-05	1.83	10877	181	2231	68	[tou - toutatis, MBD-R2 - cg10042 gene product from transcript cg10042-rb, mam - mastermind, Eip93F - ecdysone-induced protein 93f, oc - ocelliless, pnr - pannier, rhi - rhino, TfIIEalpha - transcription factor iiealpha, mle - maleless, tup - tailup, crc - cryptocephal, arm - armadillo, Abd-B - abdominal b, HGTX - cg13475 gene product from transcript cg13475-ra, chn - charlatan, comr - cookie mon…
GO:0007447	imaginal disc pattern formation	7.9e-07	5.28e-05	2.57	10877	101	1510	36	[B-H2 - barh2, H15 - cg6604 gene product from transcript cg6604-ra, Egfr - epidermal growth factor receptor, inv - invected, hh - hedgehog, en - engrailed, ds - dachsous, bi - bifid, tara - taranis, E(spl)mgamma-HLH - enhancer of split mgamma, helix-loop-helix, vn - vein, Dll - distal-less, CG4477 - cg4477 gene product from transcript cg4477-rb, Su(Tpl) - cg32217 gene product from transcript cg32…
GO:0009954	proximal/distal pattern formation	1.1e-06	7.24e-05	4.94	10877	25	1234	14	[B-H2 - barh2, fj - four-jointed, Egfr - epidermal growth factor receptor, hh - hedgehog, wg - wingless, al - aristaless, Dll - distal-less, rho - rhomboid, jing - cg9397 gene product from transcript cg9397-ri, hth - homothorax, dac - dachshund, Lim1 - cg11354 gene product from transcript cg11354-rb, dpp - decapentaplegic, vg - vestigial]
GO:0051173	positive regulation of nitrogen compound metabolic process	1.12e-06	7.28e-05	1.92	10877	298	1236	65	[tou - toutatis, MBD-R2 - cg10042 gene product from transcript cg10042-rb, mam - mastermind, retn - retained, Eip93F - ecdysone-induced protein 93f, oc - ocelliless, Nf1 - neurofibromin 1, pnr - pannier, Dll - distal-less, Wbp2 - wbp2 ortholog, tup - tailup, crc - cryptocephal, osa - cg7467 gene product from transcript cg7467-re, Lim1 - cg11354 gene product from transcript cg11354-rb, HGTX - cg13…
GO:0032268	regulation of cellular protein metabolic process	1.31e-06	8.44e-05	3.94	10877	241	229	20	[Sfp24Ba - seminal fluid protein 24ba, hh - hedgehog, Ada2b - cg9638 gene product from transcript cg9638-rc, Ste:CG33245 - cg33245 gene product from transcript cg33245-rb, Ste:CG33237 - cg33237 gene product from transcript cg33237-rb, Ste:CG33246 - cg33246 gene product from transcript cg33246-rb, ato - atonal, Unr - upstream of n-ras, Cbl - cg7037 gene product from transcript cg7037-rb, Ste:CG332…
GO:0043695	detection of pheromone	1.43e-06	9.14e-05	14.15	10877	13	414	7	[CheB42c - chemosensory protein b 42c, CheB42b - chemosensory protein b 42b, CheB93a - chemosensory protein b 93a, CheB93b - chemosensory protein b 93b, CheB53b - chemosensory protein b 53b, CheB53a - chemosensory protein b 53a, CheB98a - chemosensory protein a 98a]
GO:0001708	cell fate specification	1.93e-06	0.000122	2.77	10877	73	1558	29	[E(spl)m6-BFM - enhancer of split m6, bearded family member, bs - blistered, E(spl)m4-BFM - enhancer of split m4, bearded family member, Egfr - epidermal growth factor receptor, hh - hedgehog, E(spl)m2-BFM - enhancer of split m2, bearded family member, E(spl)malpha-BFM - enhancer of split malpha, bearded family member, nkd - naked cuticle, vn - vein, tup - tailup, dac - dachshund, fng - fringe, a…
GO:2000026	regulation of multicellular organismal development	2.35e-06	0.000147	1.7	10877	368	1515	87	[ham - hamlet, Syt1 - synaptotagmin 1, CG10068 - cg10068 gene product from transcript cg10068-ra, pburs - partner of burs, cac - cacophony, Hrb27C - heterogeneous nuclear ribonucleoprotein at 27c, tinc - tincar, oc - ocelliless, E(spl)mgamma-HLH - enhancer of split mgamma, helix-loop-helix, bab1 - bric a brac 1, Nf1 - neurofibromin 1, LanA - laminin a, mts - microtubule star, CG15283 - cg15283 ge…
GO:0048522	positive regulation of cellular process	3.2e-06	0.000197	1.53	10877	738	1239	129	[mask - multiple ankyrin repeats single kh domain, Hrb27C - heterogeneous nuclear ribonucleoprotein at 27c, E(spl)mgamma-HLH - enhancer of split mgamma, helix-loop-helix, Nf1 - neurofibromin 1, sqa - spaghetti-squash activator, pnr - pannier, Dll - distal-less, Syt4 - synaptotagmin 4, Lnk - cg17367 gene product from transcript cg17367-rc, Gprk2 - g protein-coupled receptor kinase 2, crc - cryptoc…
GO:0007476	imaginal disc-derived wing morphogenesis	3.36e-06	0.000205	2.08	10877	200	1255	48	[bs - blistered, CG11226 - cg11226 gene product from transcript cg11226-ra, Egfr - epidermal growth factor receptor, inv - invected, mam - mastermind, ds - dachsous, bi - bifid, dve - defective proventriculus, Cbl - cg7037 gene product from transcript cg7037-rb, unk - unkempt, wb - wing blister, Cul-3 - cullin-3, Ser - serrate, CG6767 - cg6767 gene product from transcript cg6767-ra, osa - cg7467 …
GO:0051239	regulation of multicellular organismal process	3.84e-06	0.000231	1.6	10877	511	1427	107	[CG10068 - cg10068 gene product from transcript cg10068-ra, Hrb27C - heterogeneous nuclear ribonucleoprotein at 27c, E(spl)mgamma-HLH - enhancer of split mgamma, helix-loop-helix, Nf1 - neurofibromin 1, LanA - laminin a, raw - cg12437 gene product from transcript cg12437-rb, wb - wing blister, Rdl - resistant to dieldrin, nwk - nervous wreck, Dscam - down syndrome cell adhesion molecule, nau - na…
GO:0010160	formation of organ boundary	4.21e-06	0.000252	4.6	10877	21	1464	13	[B-H2 - barh2, ct - cut, fkh - fork head, Scr - sex combs reduced, rho - rhomboid, spi - spitz, dally - division abnormally delayed, lea - leak, phyl - phyllopod, hth - homothorax, NetB - netrin-b, unc-5 - cg8166 gene product from transcript cg8166-ra, amos - absent md neurons and olfactory sensilla]
GO:0010604	positive regulation of macromolecule metabolic process	4.6e-06	0.000271	1.8	10877	342	1236	70	[tou - toutatis, MBD-R2 - cg10042 gene product from transcript cg10042-rb, mam - mastermind, retn - retained, Eip93F - ecdysone-induced protein 93f, Hrb27C - heterogeneous nuclear ribonucleoprotein at 27c, oc - ocelliless, pnr - pannier, Dll - distal-less, Wbp2 - wbp2 ortholog, tup - tailup, crc - cryptocephal, osa - cg7467 gene product from transcript cg7467-re, Lim1 - cg11354 gene product from …
GO:0009887	organ morphogenesis	5.35e-06	0.000312	1.97	10877	233	1253	53	[mam - mastermind, bab1 - bric a brac 1, raw - cg12437 gene product from transcript cg12437-rb, pnr - pannier, tup - tailup, dac - dachshund, alph - alphabet, fng - fringe, wg - wingless, kibra - kibra ortholog, lbe - ladybird early, jvl - javelin-like, aos - argos, eff - effete, dally - division abnormally delayed, lbl - ladybird late, sens - senseless, dpp - decapentaplegic, kuz - kuzbanian, B-…
GO:0048542	lymph gland development	5.42e-06	0.000313	5.51	10877	18	1207	11	[kuz - kuzbanian, Antp - antennapedia, asrij - cg13533 gene product from transcript cg13533-ra, tup - tailup, wg - wingless, prod - proliferation disrupter, srp - serpent, ush - u-shaped, dpp - decapentaplegic, zfh1 - zn finger homeodomain 1, pnr - pannier]
GO:0007380	specification of segmental identity, head	5.72e-06	0.000327	5.48	10877	18	1214	11	[kn - knot, jing - cg9397 gene product from transcript cg9397-ri, slp2 - sloppy paired 2, Antp - antennapedia, hth - homothorax, ems - empty spiracles, slp1 - sloppy paired 1, Dfd - deformed, Scr - sex combs reduced, pb - proboscipedia, tio - tiptop]
GO:0045595	regulation of cell differentiation	6.73e-06	0.000381	1.92	10877	261	1213	56	[ham - hamlet, mam - mastermind, Syt1 - synaptotagmin 1, Hrb27C - heterogeneous nuclear ribonucleoprotein at 27c, oc - ocelliless, E(spl)mgamma-HLH - enhancer of split mgamma, helix-loop-helix, tinc - tincar, mts - microtubule star, Ser - serrate, Lasp - cg3849 gene product from transcript cg3849-rb, Dr - drop, alph - alphabet, aret - arrest, fng - fringe, Dscam - down syndrome cell adhesion mole…
GO:0007608	sensory perception of smell	7.33e-06	0.000411	1.67	10877	85	4456	58	[Or85c - odorant receptor 85c, Or59b - odorant receptor 59b, Or59c - odorant receptor 59c, Or85b - odorant receptor 85b, Ir25a - ionotropic receptor 25a, rdgB - retinal degeneration b, Or1a - odorant receptor 1a, Or85d - odorant receptor 85d, Or42b - odorant receptor 42b, Or83c - odorant receptor 83c, rdgA - retinal degeneration a, Or9a - odorant receptor 9a, mys - myospheroid, Galpha49B - g prot…
GO:0031325	positive regulation of cellular metabolic process	7.78e-06	0.000432	1.72	10877	399	1236	78	[tou - toutatis, MBD-R2 - cg10042 gene product from transcript cg10042-rb, mam - mastermind, retn - retained, Eip93F - ecdysone-induced protein 93f, Hrb27C - heterogeneous nuclear ribonucleoprotein at 27c, oc - ocelliless, Nf1 - neurofibromin 1, pnr - pannier, Dll - distal-less, Wbp2 - wbp2 ortholog, tup - tailup, Atg9 - autophagy-specific gene 9, crc - cryptocephal, osa - cg7467 gene product fro…
GO:0007268	synaptic transmission	7.79e-06	0.000428	2.65	10877	101	1217	30	[Syt1 - synaptotagmin 1, cv-c - crossveinless c, svp - seven up, pum - pumilio, Ca-P60A - calcium atpase at 60a, cac - cacophony, Atpalpha - na pump alpha subunit, Rim - cg33547 gene product from transcript cg33547-ru, dnc - dunce, cpo - couch potato, nwk - nervous wreck, stmA - stambha a, gfA - giant fibre a, sif - still life, stj - straightjacket, Nrx-1 - neurexin 1, Ace - acetylcholine esteras…
GO:0048869	cellular developmental process	1.02e-05	0.000555	1.23	10877	1328	2646	396	[knrl - knirps-like, Yp3 - yolk protein 3, mask - multiple ankyrin repeats single kh domain, kni - knirps, eIF2B-delta - cg10315 gene product from transcript cg10315-ra, Spc105R - spc105-related, Use1 - cg14181 gene product from transcript cg14181-ra, l(1)dd4 - lethal (1) discs degenerate 4, ems - empty spiracles, dac - dachshund, fng - fringe, sinu - sinuous, Pp1-13C - protein phosphatase 1 at 1…
GO:0035223	leg disc pattern formation	1.15e-05	0.000621	4.55	10877	19	1510	12	[Dll - distal-less, rho - rhomboid, B-H2 - barh2, H15 - cg6604 gene product from transcript cg6604-ra, jing - cg9397 gene product from transcript cg9397-ri, Egfr - epidermal growth factor receptor, hth - homothorax, wg - wingless, dac - dachshund, Lim1 - cg11354 gene product from transcript cg11354-rb, dpp - decapentaplegic, vn - vein]
GO:0051606	detection of stimulus	1.35e-05	0.000718	1.4	10877	193	4454	111	[Or85c - odorant receptor 85c, Or59b - odorant receptor 59b, Or85b - odorant receptor 85b, rdgB - retinal degeneration b, Ir25a - ionotropic receptor 25a, Ir75b - cg42643 gene product from transcript cg42643-ra, Gr89a - gustatory receptor 89a, Or9a - odorant receptor 9a, Ir47a - ionotropic receptor 47a, Galpha49B - g protein alpha49b, Gr5a - gustatory receptor 5a, Dscam - down syndrome cell adhes…
GO:0006928	cellular component movement	1.49e-05	0.000786	1.47	10877	541	1794	131	[sqd - squid, cpa - capping protein alpha, knrl - knirps-like, kni - knirps, Hrb27C - heterogeneous nuclear ribonucleoprotein at 27c, CdGAPr - cg10538 gene product from transcript cg10538-rd, LanA - laminin a, robo3 - cg5423 gene product from transcript cg5423-rb, robl - roadblock, CAP - cg18408 gene product from transcript cg18408-ri, neb - nebbish, Gprk2 - g protein-coupled receptor kinase 2, d…
GO:0042325	regulation of phosphorylation	1.77e-05	0.000925	5.04	10877	132	229	14	[Ste:CG33245 - cg33245 gene product from transcript cg33245-rb, Ste:CG33237 - cg33237 gene product from transcript cg33237-rb, Ste:CG33246 - cg33246 gene product from transcript cg33246-rb, ato - atonal, Cbl - cg7037 gene product from transcript cg7037-rb, Ste:CG33236 - cg33236 gene product from transcript cg33236-rb, CycY - cyclin y, CG6345 - cg6345 gene product from transcript cg6345-ra, CG9286…
GO:0035282	segmentation	1.79e-05	0.000927	3.37	10877	53	1156	19	[Egfr - epidermal growth factor receptor, hh - hedgehog, en - engrailed, lab - labial, kni - knirps, Gug - grunge, wg - wingless, oc - ocelliless, pnr - pannier, D - dichaete, Kr - kruppel, kn - knot, Ser - serrate, vvl - ventral veins lacking, hth - homothorax, ems - empty spiracles, slp1 - sloppy paired 1, cad - caudal, fng - fringe]
GO:0000003	reproduction	1.89e-05	0.000971	2.75	10877	222	463	26	[Sfp24Ba - seminal fluid protein 24ba, Sfp33A1 - seminal fluid protein 33a1, CG11630 - cg11630 gene product from transcript cg11630-ra, Acp95EF - accessory gland-specific peptide 95ef, Spn100A - serpin 100a, msopa - male-specific opa containing gene, Sfp87B - seminal fluid protein 87b, Obp56f - odorant-binding protein 56f, CG6690 - cg6690 gene product from transcript cg6690-ra, CG17843 - cg17843 …
GO:0065009	regulation of molecular function	1.91e-05	0.00097	3.34	10877	281	232	20	[cenB1A - centaurin beta 1a, hh - hedgehog, Ste:CG33245 - cg33245 gene product from transcript cg33245-rb, Ste:CG33237 - cg33237 gene product from transcript cg33237-rb, fkh - fork head, Spn100A - serpin 100a, Ste:CG33246 - cg33246 gene product from transcript cg33246-rb, ato - atonal, Ste:CG33236 - cg33236 gene product from transcript cg33236-rb, Cbl - cg7037 gene product from transcript cg7037-…
GO:0007157	heterophilic cell-cell adhesion	1.94e-05	0.000981	4.3	10877	25	1316	13	[beat-VI - cg14064 gene product from transcript cg14064-rb, beat-IIa - beaten path iia, beat-IIb - cg4135 gene product from transcript cg4135-rb, beat-IV - cg10152 gene product from transcript cg10152-rb, sns - sticks and stones, beat-Va - cg10134 gene product from transcript cg10134-rc, beat-VII - cg42242 gene product from transcript cg42242-rd, beat-Vc - cg14390 gene product from transcript cg1…
GO:0007444	imaginal disc development	1.99e-05	0.000994	2	10877	142	1650	43	[bs - blistered, d - dachs, Egfr - epidermal growth factor receptor, hh - hedgehog, en - engrailed, cpa - capping protein alpha, Irk3 - inwardly rectifying potassium channel 3, Duox - dual oxidase, bowl - brother of odd with entrails limited, Caf1-180 - cg12109 gene product from transcript cg12109-rb, Kat60 - katanin 60, CG10200 - cg10200 gene product from transcript cg10200-ra, CtBP - c-terminal…
GO:0007479	leg disc proximal/distal pattern formation	2.11e-05	0.00105	4.66	10877	17	1510	11	[Dll - distal-less, rho - rhomboid, B-H2 - barh2, jing - cg9397 gene product from transcript cg9397-ri, Egfr - epidermal growth factor receptor, hth - homothorax, wg - wingless, dac - dachshund, dpp - decapentaplegic, Lim1 - cg11354 gene product from transcript cg11354-rb, vn - vein]
GO:0009893	positive regulation of metabolic process	2.48e-05	0.00122	1.67	10877	410	1236	78	[tou - toutatis, MBD-R2 - cg10042 gene product from transcript cg10042-rb, mam - mastermind, retn - retained, Eip93F - ecdysone-induced protein 93f, Hrb27C - heterogeneous nuclear ribonucleoprotein at 27c, oc - ocelliless, Nf1 - neurofibromin 1, pnr - pannier, Dll - distal-less, Wbp2 - wbp2 ortholog, tup - tailup, Atg9 - autophagy-specific gene 9, crc - cryptocephal, osa - cg7467 gene product fro…
GO:0032504	multicellular organism reproduction	2.55e-05	0.00124	2.76	10877	213	463	25	[Sfp24Ba - seminal fluid protein 24ba, Sfp33A1 - seminal fluid protein 33a1, CG11630 - cg11630 gene product from transcript cg11630-ra, Acp95EF - accessory gland-specific peptide 95ef, Spn100A - serpin 100a, msopa - male-specific opa containing gene, Obp56f - odorant-binding protein 56f, Sfp87B - seminal fluid protein 87b, CG6690 - cg6690 gene product from transcript cg6690-ra, CG17843 - cg17843 …
GO:0009593	detection of chemical stimulus	2.6e-05	0.00126	1.51	10877	133	4454	82	[Or85c - odorant receptor 85c, Or59b - odorant receptor 59b, Gr63a - gustatory receptor 63a, Or85b - odorant receptor 85b, Ir25a - ionotropic receptor 25a, Gr89a - gustatory receptor 89a, Ir75b - cg42643 gene product from transcript cg42643-ra, Acam - androcam, Tango3 - transport and golgi organization 3, Or9a - odorant receptor 9a, Ir47a - ionotropic receptor 47a, CheB93b - chemosensory protein …
GO:0001654	eye development	3e-05	0.00143	2.36	10877	131	1198	34	[E(spl)m5-HLH - enhancer of split m5, helix-loop-helix, Egfr - epidermal growth factor receptor, mam - mastermind, E(spl)m3-HLH - enhancer of split m3, helix-loop-helix, svp - seven up, E(spl)mbeta-HLH - enhancer of split mbeta, helix-loop-helix, E(spl)mgamma-HLH - enhancer of split mgamma, helix-loop-helix, E(spl)mdelta-HLH - enhancer of split mdelta, helix-loop-helix, unk - unkempt, rux - rough…
GO:0051960	regulation of nervous system development	3.25e-05	0.00154	1.86	10877	197	1515	51	[ham - hamlet, cac - cacophony, E(spl)mgamma-HLH - enhancer of split mgamma, helix-loop-helix, oc - ocelliless, tinc - tincar, Nf1 - neurofibromin 1, LanA - laminin a, mts - microtubule star, nwk - nervous wreck, stj - straightjacket, alph - alphabet, Dscam - down syndrome cell adhesion molecule, Octbeta2R - cg33976 gene product from transcript cg33976-rd, Syn2 - syntrophin-like 2, Rac2 - cg8556 …
GO:0045168	cell-cell signaling involved in cell fate commitment	3.67e-05	0.00173	1.93	10877	207	1282	47	[B-H2 - barh2, dp - dumpy, CG16713 - cg16713 gene product from transcript cg16713-ra, CG7631 - cg7631 gene product from transcript cg7631-ra, Mmp2 - matrix metalloproteinase 2, CG31612 - cg31612 gene product from transcript cg31612-ra, soti - scotti, sdt - stardust, tara - taranis, Hrb27C - heterogeneous nuclear ribonucleoprotein at 27c, bowl - brother of odd with entrails limited, CG13708 - cg13…
GO:0046331	lateral inhibition	3.67e-05	0.00171	1.93	10877	207	1282	47	[B-H2 - barh2, dp - dumpy, CG16713 - cg16713 gene product from transcript cg16713-ra, CG7631 - cg7631 gene product from transcript cg7631-ra, Mmp2 - matrix metalloproteinase 2, soti - scotti, CG31612 - cg31612 gene product from transcript cg31612-ra, sdt - stardust, tara - taranis, Hrb27C - heterogeneous nuclear ribonucleoprotein at 27c, bowl - brother of odd with entrails limited, CG13708 - cg13…
GO:0009888	tissue development	3.8e-05	0.00176	2	10877	153	1455	41	[kuz - kuzbanian, fd59A - forkhead domain 59a, mam - mastermind, hh - hedgehog, sr - stripe, how - held out wings, kni - knirps, LanA - laminin a, sog - short gastrulation, wb - wing blister, pnr - pannier, CG16719 - cg16719 gene product from transcript cg16719-ra, LamC - lamin c, puc - puckered, eya - eyes absent, ush - u-shaped, Dr - drop, grn - grain, CG17470 - cg17470 gene product from transc…
GO:0007480	imaginal disc-derived leg morphogenesis	4.52e-05	0.00207	3.08	10877	59	1198	20	[ds - dachsous, Gef64C - guanine nucleotide exchange factor gef64c, Gug - grunge, bowl - brother of odd with entrails limited, al - aristaless, bab1 - bric a brac 1, lbe - ladybird early, Ubx - ultrabithorax, Dll - distal-less, dally - division abnormally delayed, lbl - ladybird late, hth - homothorax, mor - moira, osa - cg7467 gene product from transcript cg7467-re, CG33275 - cg33275 gene produc…
GO:0019236	response to pheromone	4.52e-05	0.00206	6.71	10877	26	561	9	[CheB42c - chemosensory protein b 42c, Obp56h - odorant-binding protein 56h, CheB42b - chemosensory protein b 42b, CheB93a - chemosensory protein b 93a, CheB93b - chemosensory protein b 93b, CheB53b - chemosensory protein b 53b, CheB53a - chemosensory protein b 53a, Obp56a - odorant-binding protein 56a, CheB98a - chemosensory protein a 98a]
GO:0035288	anterior head segmentation	4.75e-05	0.00214	8.09	10877	7	1152	6	[kn - knot, en - engrailed, hh - hedgehog, ems - empty spiracles, wg - wingless, oc - ocelliless]
GO:0007399	nervous system development	5.29e-05	0.00237	4.86	10877	98	297	13	[E(spl)m5-HLH - enhancer of split m5, helix-loop-helix, HGTX - cg13475 gene product from transcript cg13475-ra, E(spl)mbeta-HLH - enhancer of split mbeta, helix-loop-helix, E(spl)mgamma-HLH - enhancer of split mgamma, helix-loop-helix, E(spl)mdelta-HLH - enhancer of split mdelta, helix-loop-helix, ato - atonal, slou - slouch, exex - extra-extra, grh - grainy head, Lar - leukocyte-antigen-related-…
GO:0035239	tube morphogenesis	5.53e-05	0.00246	2.74	10877	79	1208	24	[fas - faint sausage, Timp - tissue inhibitor of metalloproteases, Egfr - epidermal growth factor receptor, hdc - headcase, ct - cut, cv-c - crossveinless c, Mmp2 - matrix metalloproteinase 2, fkh - fork head, wg - wingless, sty - sprouty, Rac2 - cg8556 gene product from transcript cg8556-rb, trn - tartan, caps - capricious, raw - cg12437 gene product from transcript cg12437-rb, Kr - kruppel, lea…
GO:0060284	regulation of cell development	6.22e-05	0.00274	1.59	10877	174	2712	69	[ham - hamlet, Syt1 - synaptotagmin 1, Hrb27C - heterogeneous nuclear ribonucleoprotein at 27c, E(spl)mgamma-HLH - enhancer of split mgamma, helix-loop-helix, oc - ocelliless, tinc - tincar, mts - microtubule star, kat-60L1 - katanin p60-like 1, Cdc42 - cg12530 gene product from transcript cg12530-rc, Lasp - cg3849 gene product from transcript cg3849-rb, dar1 - dendritic arbor reduction 1, Abd-B …
GO:0050790	regulation of catalytic activity	7.54e-05	0.0033	3.41	10877	234	232	17	[cenB1A - centaurin beta 1a, Ste:CG33245 - cg33245 gene product from transcript cg33245-rb, Ste:CG33237 - cg33237 gene product from transcript cg33237-rb, Spn100A - serpin 100a, Ste:CG33246 - cg33246 gene product from transcript cg33246-rb, ato - atonal, Ste:CG33236 - cg33236 gene product from transcript cg33236-rb, Cbl - cg7037 gene product from transcript cg7037-rb, CycY - cyclin y, CG6345 - cg…
GO:0007379	segment specification	8.16e-05	0.00354	3.41	10877	42	1214	16	[Gug - grunge, Dfd - deformed, Scr - sex combs reduced, pb - proboscipedia, Ubx - ultrabithorax, kn - knot, jing - cg9397 gene product from transcript cg9397-ri, Antp - antennapedia, slp2 - sloppy paired 2, otp - orthopedia, ems - empty spiracles, hth - homothorax, slp1 - sloppy paired 1, osa - cg7467 gene product from transcript cg7467-re, cad - caudal, tio - tiptop]
GO:0016348	imaginal disc-derived leg joint morphogenesis	8.24e-05	0.00355	16.41	10877	15	221	5	[fj - four-jointed, odd - odd skipped, dve - defective proventriculus, drm - drumstick, sob - sister of odd and bowl]
GO:0048592	eye morphogenesis	8.25e-05	0.00352	2.58	10877	94	1168	26	[Egfr - epidermal growth factor receptor, hh - hedgehog, bi - bifid, ds - dachsous, Hrb98DE - heterogeneous nuclear ribonucleoprotein at 98de, run - runt, Cul-3 - cullin-3, frc - fringe connection, eya - eyes absent, hbs - hibris, alph - alphabet, fng - fringe, ex - expanded, mirr - mirror, caup - caupolican, wg - wingless, kibra - kibra ortholog, sty - sprouty, ato - atonal, sns - sticks and sto…
GO:0045165	cell fate commitment	8.48e-05	0.00359	2.15	10877	117	1558	36	[bs - blistered, H15 - cg6604 gene product from transcript cg6604-ra, E(spl)m5-HLH - enhancer of split m5, helix-loop-helix, tsg - twisted gastrulation, Egfr - epidermal growth factor receptor, ct - cut, svp - seven up, oc - ocelliless, Cbl - cg7037 gene product from transcript cg7037-rb, mts - microtubule star, CG4766 - cg4766 gene product from transcript cg4766-ra, phyl - phyllopod, grh - grain…
GO:0030182	neuron differentiation	9.23e-05	0.00388	2.93	10877	58	1282	20	[ex - expanded, B-H2 - barh2, Egfr - epidermal growth factor receptor, fwe - flower, hh - hedgehog, svp - seven up, HGTX - cg13475 gene product from transcript cg13475-ra, mask - multiple ankyrin repeats single kh domain, ato - atonal, E(spl)mdelta-HLH - enhancer of split mdelta, helix-loop-helix, Efa6 - efa6 pleckstrin and sec7 domain containing, Cbl - cg7037 gene product from transcript cg7037-…
GO:0023051	regulation of signaling	9.44e-05	0.00394	1.52	10877	558	1283	100	[Mmp2 - matrix metalloproteinase 2, mask - multiple ankyrin repeats single kh domain, nkd - naked cuticle, Nf1 - neurofibromin 1, sqa - spaghetti-squash activator, raw - cg12437 gene product from transcript cg12437-rb, Rdl - resistant to dieldrin, Syt4 - synaptotagmin 4, Lnk - cg17367 gene product from transcript cg17367-rc, Gprk2 - g protein-coupled receptor kinase 2, rtGEF - rho-type guanine ex…
GO:0061061	muscle structure development	0.000131	0.00543	2.3	10877	121	1209	31	[sr - stripe, retn - retained, nvy - nervy, kni - knirps, ab - abrupt, MED4 - mediator complex subunit 4, Mi-2 - cg8103 gene product from transcript cg8103-ra, wah - waharan, eya - eyes absent, Dr - drop, fru - fruitless, sls - sallimus, wg - wingless, lbe - ladybird early, sns - sticks and stones, Ubx - ultrabithorax, slou - slouch, CG34340 - cg34340 gene product from transcript cg34340-re, Kr -…
GO:0048749	compound eye development	0.000154	0.00632	2.29	10877	123	1198	31	[E(spl)m5-HLH - enhancer of split m5, helix-loop-helix, Egfr - epidermal growth factor receptor, mam - mastermind, E(spl)m3-HLH - enhancer of split m3, helix-loop-helix, svp - seven up, E(spl)mbeta-HLH - enhancer of split mbeta, helix-loop-helix, E(spl)mgamma-HLH - enhancer of split mgamma, helix-loop-helix, E(spl)mdelta-HLH - enhancer of split mdelta, helix-loop-helix, unk - unkempt, rux - rough…
GO:0010646	regulation of cell communication	0.000157	0.0064	1.5	10877	566	1283	100	[Mmp2 - matrix metalloproteinase 2, mask - multiple ankyrin repeats single kh domain, Nf1 - neurofibromin 1, nkd - naked cuticle, sqa - spaghetti-squash activator, raw - cg12437 gene product from transcript cg12437-rb, Rdl - resistant to dieldrin, Syt4 - synaptotagmin 4, Lnk - cg17367 gene product from transcript cg17367-rc, Gprk2 - g protein-coupled receptor kinase 2, rtGEF - rho-type guanine ex…
GO:0019220	regulation of phosphate metabolic process	0.000158	0.0064	3.33	10877	225	232	16	[cenB1A - centaurin beta 1a, Ste:CG33245 - cg33245 gene product from transcript cg33245-rb, Ste:CG33237 - cg33237 gene product from transcript cg33237-rb, Ste:CG33246 - cg33246 gene product from transcript cg33246-rb, ato - atonal, Ste:CG33236 - cg33236 gene product from transcript cg33236-rb, Cbl - cg7037 gene product from transcript cg7037-rb, CycY - cyclin y, CG6345 - cg6345 gene product from …
GO:0051174	regulation of phosphorus metabolic process	0.000158	0.00635	3.33	10877	225	232	16	[cenB1A - centaurin beta 1a, Ste:CG33245 - cg33245 gene product from transcript cg33245-rb, Ste:CG33237 - cg33237 gene product from transcript cg33237-rb, Ste:CG33246 - cg33246 gene product from transcript cg33246-rb, ato - atonal, Ste:CG33236 - cg33236 gene product from transcript cg33236-rb, Cbl - cg7037 gene product from transcript cg7037-rb, CycY - cyclin y, CG6345 - cg6345 gene product from …
GO:0001745	compound eye morphogenesis	0.000168	0.00671	2.64	10877	81	1168	23	[ex - expanded, Egfr - epidermal growth factor receptor, hh - hedgehog, mirr - mirror, bi - bifid, caup - caupolican, wg - wingless, sty - sprouty, ato - atonal, kibra - kibra ortholog, Hrb98DE - heterogeneous nuclear ribonucleoprotein at 98de, sns - sticks and stones, eff - effete, eyg - eyegone, fred - friend of echinoid, Cul-3 - cullin-3, frc - fringe connection, hbs - hibris, dpp - decapentap…
GO:0001706	endoderm formation	0.000193	0.00766	146.99	10877	4	37	2	[fkh - fork head, Ubx - ultrabithorax]
GO:0044699	single-organism process	0.000195	0.00767	1.1	10877	5898	1299	777	[sqd - squid, CG9297 - cg9297 gene product from transcript cg9297-rc, Use1 - cg14181 gene product from transcript cg14181-ra, Rdl - resistant to dieldrin, CG9288 - cg9288 gene product from transcript cg9288-ra, nwk - nervous wreck, Slc45-1 - slc45 ortholog 1, ems - empty spiracles, CG4477 - cg4477 gene product from transcript cg4477-rb, Pp1-13C - protein phosphatase 1 at 13c, RFeSP - rieske iron-…
GO:0050767	regulation of neurogenesis	0.000215	0.0084	1.71	10877	127	2712	54	[ham - hamlet, E(spl)mgamma-HLH - enhancer of split mgamma, helix-loop-helix, tinc - tincar, oc - ocelliless, mts - microtubule star, kat-60L1 - katanin p60-like 1, Cdc42 - cg12530 gene product from transcript cg12530-rc, dar1 - dendritic arbor reduction 1, alph - alphabet, Dscam - down syndrome cell adhesion molecule, kibra - kibra ortholog, Rac2 - cg8556 gene product from transcript cg8556-rb, …
GO:0035215	genital disc development	0.000218	0.00848	5.47	10877	14	1137	8	[Dll - distal-less, hh - hedgehog, en - engrailed, wg - wingless, dac - dachshund, dpp - decapentaplegic, aos - argos, cad - caudal]
GO:0007398	ectoderm development	0.000234	0.00904	2.81	10877	23	2520	15	[mam - mastermind, hh - hedgehog, sr - stripe, amx - almondex, wg - wingless, peb - pebbled, pdm2 - pou domain protein 2, sog - short gastrulation, neur - neuralized, pnr - pannier, ind - intermediate neuroblasts defective, E(spl)m8-HLH - enhancer of split m8, helix-loop-helix, ush - u-shaped, Dr - drop, dpp - decapentaplegic]
GO:0023057	negative regulation of signaling	0.000238	0.00913	1.8	10877	221	1283	47	[Egfr - epidermal growth factor receptor, ct - cut, cv-c - crossveinless c, Mmp2 - matrix metalloproteinase 2, pum - pumilio, nkd - naked cuticle, Nf1 - neurofibromin 1, CG10741 - cg10741 gene product from transcript cg10741-rb, Cbl - cg7037 gene product from transcript cg7037-rb, sog - short gastrulation, raw - cg12437 gene product from transcript cg12437-rb, Lk6 - cg17342 gene product from tran…
GO:0035284	brain segmentation	0.000252	0.00957	10.29	10877	4	1057	4	[lab - labial, vvl - ventral veins lacking, ems - empty spiracles, oc - ocelliless]
GO:0048565	digestive tract development	0.00026	0.00983	3.13	10877	33	1578	15	[cv-c - crossveinless c, lab - labial, abd-A - abdominal a, drm - drumstick, dve - defective proventriculus, Scr - sex combs reduced, Ubx - ultrabithorax, vn - vein, Antp - antennapedia, spo - spook, Hakai - cg10263 gene product from transcript cg10263-re, cnn - centrosomin, srp - serpent, GATAe - cg10278 gene product from transcript cg10278-rb, emc - extra macrochaetae]
GO:0009968	negative regulation of signal transduction	0.000264	0.00992	1.82	10877	210	1283	45	[Egfr - epidermal growth factor receptor, ct - cut, cv-c - crossveinless c, Mmp2 - matrix metalloproteinase 2, pum - pumilio, nkd - naked cuticle, Nf1 - neurofibromin 1, Cbl - cg7037 gene product from transcript cg7037-rb, CG10741 - cg10741 gene product from transcript cg10741-rb, sog - short gastrulation, raw - cg12437 gene product from transcript cg12437-rb, Lk6 - cg17342 gene product from tran…
GO:0007418	ventral midline development	0.000266	0.00991	6.72	10877	8	1214	6	[Trc8 - cg2304 gene product from transcript cg2304-re, jing - cg9397 gene product from transcript cg9397-ri, mam - mastermind, en - engrailed, hh - hedgehog, wg - wingless]
GO:0046011	regulation of oskar mRNA translation	0.000283	0.0105	3.71	10877	14	2092	10	[osk - oskar, Syp - syncrip, orb - oo18 rna-binding protein, Hrb27C - heterogeneous nuclear ribonucleoprotein at 27c, armi - armitage, cup - cg11181 gene product from transcript cg11181-rb, apt - apontic, aret - arrest, heph - hephaestus, BicC - bicaudal c]
GO:0007419	ventral cord development	0.000284	0.0104	3.4	10877	36	1245	14	[Dscam - down syndrome cell adhesion molecule, svp - seven up, G-oalpha47A - g protein oalpha 47a, wg - wingless, G-ialpha65A - g protein alphai subunit 65a, robo3 - cg5423 gene product from transcript cg5423-rb, run - runt, Kr - kruppel, lea - leak, grh - grainy head, ems - empty spiracles, eya - eyes absent, Dr - drop, gsb - gooseberry]
GO:0007384	specification of segmental identity, thorax	0.000288	0.0105	94.17	10877	3	77	2	[Antp - antennapedia, Ubx - ultrabithorax]
GO:0007383	specification of segmental identity, antennal segment	0.000288	0.0104	94.17	10877	3	77	2	[Antp - antennapedia, hth - homothorax]
GO:0010092	specification of organ identity	0.000288	0.0104	25.26	10877	4	323	3	[Dll - distal-less, hth - homothorax, Ubx - ultrabithorax]
GO:0040011	locomotion	0.000298	0.0107	1.55	10877	345	1562	77	[sqd - squid, sr - stripe, svp - seven up, Sas-4 - cg10061 gene product from transcript cg10061-ra, knrl - knirps-like, kni - knirps, Hrb27C - heterogeneous nuclear ribonucleoprotein at 27c, CG34353 - cg34353 gene product from transcript cg34353-rb, CG10543 - cg10543 gene product from transcript cg10543-rf, Dhc64C - dynein heavy chain 64c, LanA - laminin a, CAP - cg18408 gene product from transcr…
GO:0051094	positive regulation of developmental process	0.000301	0.0107	1.85	10877	89	2646	40	[d - dachs, rl - rolled, cac - cacophony, E(spl)mgamma-HLH - enhancer of split mgamma, helix-loop-helix, oc - ocelliless, gho - ghost, Pdcd4 - programmed cell death 4 ortholog, dm - diminutive, kat-60L1 - katanin p60-like 1, pico - cg11940 gene product from transcript cg11940-rb, Wbp2 - wbp2 ortholog, park - parkin, Pgam5-2 - phosphoglycerate mutase 5-2, klu - klumpfuss, Abd-B - abdominal b, alph…
GO:0010648	negative regulation of cell communication	0.000326	0.0115	1.78	10877	224	1283	47	[Egfr - epidermal growth factor receptor, ct - cut, cv-c - crossveinless c, Mmp2 - matrix metalloproteinase 2, pum - pumilio, nkd - naked cuticle, Nf1 - neurofibromin 1, CG10741 - cg10741 gene product from transcript cg10741-rb, Cbl - cg7037 gene product from transcript cg7037-rb, sog - short gastrulation, raw - cg12437 gene product from transcript cg12437-rb, Lk6 - cg17342 gene product from tran…
GO:0007494	midgut development	0.000334	0.0117	3.22	10877	30	1578	14	[cv-c - crossveinless c, lab - labial, abd-A - abdominal a, dve - defective proventriculus, Scr - sex combs reduced, Ubx - ultrabithorax, vn - vein, Antp - antennapedia, spo - spook, Hakai - cg10263 gene product from transcript cg10263-re, cnn - centrosomin, srp - serpent, GATAe - cg10278 gene product from transcript cg10278-rb, emc - extra macrochaetae]
GO:0007417	central nervous system development	0.000354	0.0124	2.27	10877	82	1578	27	[kuz - kuzbanian, TBPH - tar dna-binding protein-43 homolog, eg - eagle, en - engrailed, sr - stripe, ct - cut, svp - seven up, oc - ocelliless, LanA - laminin a, raw - cg12437 gene product from transcript cg12437-rb, exex - extra-extra, spo - spook, wor - worniu, Dr - drop, fru - fruitless, HGTX - cg13475 gene product from transcript cg13475-ra, lbe - ladybird early, D - dichaete, mbc - myoblast…
GO:0032989	cellular component morphogenesis	0.000363	0.0126	1.47	10877	412	1689	94	[ham - hamlet, retn - retained, en - engrailed, cpa - capping protein alpha, MAGE - cg10059 gene product from transcript cg10059-ra, kni - knirps, CG31961 - cg31961 gene product from transcript cg31961-ra, oc - ocelliless, Ercc1 - cg10215 gene product from transcript cg10215-ra, Dhc64C - dynein heavy chain 64c, CG17118 - cg17118 gene product from transcript cg17118-ra, scrt - scratch, raw - cg124…
GO:0007319	negative regulation of oskar mRNA translation	0.000387	0.0134	4.55	10877	8	2092	7	[Hrb27C - heterogeneous nuclear ribonucleoprotein at 27c, armi - armitage, cup - cg11181 gene product from transcript cg11181-rb, apt - apontic, aret - arrest, heph - hephaestus, BicC - bicaudal c]
GO:2000179	positive regulation of neural precursor cell proliferation	0.000389	0.0133	3.86	10877	12	2115	9	[fd64A - forkhead domain 64a, slp2 - sloppy paired 2, Vsx1 - visual system homeobox 1 ortholog, slp1 - sloppy paired 1, smo - smoothened, E(spl)mgamma-HLH - enhancer of split mgamma, helix-loop-helix, Dap160 - dynamin associated protein 160, klu - klumpfuss, aPKC - atypical protein kinase c]
GO:0008150	biological_process	0.000403	0.0137	1.04	10877	9713	1271	1177	[sqd - squid, ear - enl/af9-related, CG32719 - cg32719 gene product from transcript cg32719-ra, CG32718 - cg32718 gene product from transcript cg32718-rc, CG32726 - cg32726 gene product from transcript cg32726-ra, CG32751 - cg32751 gene product from transcript cg32751-ra, pcl - pepsinogen-like, CG9312 - cg9312 gene product from transcript cg9312-ra, CG9297 - cg9297 gene product from transcript cg…
nscript cg15283-rb, mts - microtubule star, sog - short gastrulation, tey - teyrha-meyrha, Mi-2 - cg8103 gene product from transcript cg8103-ra, Su(Tpl) - cg32217 gene product from transcript cg32217-rb, Muc26B - mucin 26b, nAcRalpha-34E - nicotinic acetylcholine receptor alpha 34e, SP1029 - cg11956 gene product from transcript cg11956-ra, spir - spire, HGTX - cg13475 gene product from transcript…
GO:0017148	negative regulation of translation	0.000432	0.0146	2.96	10877	41	1432	16	[sqd - squid, pum - pumilio, exba - extra bases, Rga - regena, Hrb27C - heterogeneous nuclear ribonucleoprotein at 27c, bcd - bicoid, eIF2B-delta - cg10315 gene product from transcript cg10315-ra, Unr - upstream of n-ras, heph - hephaestus, bru-3 - bruno-3, UK114 - cg15261 gene product from transcript cg15261-rb, apt - apontic, bru-2 - bruno-2, twin - cg31137 gene product from transcript cg31137-…
GO:0051093	negative regulation of developmental process	0.000434	0.0146	1.82	10877	172	1427	41	[Egfr - epidermal growth factor receptor, TBPH - tar dna-binding protein-43 homolog, mam - mastermind, how - held out wings, norpA - no receptor potential a, Rae1 - cg9862 gene product from transcript cg9862-ra, Src64B - src oncogene at 64b, Nf1 - neurofibromin 1, bab1 - bric a brac 1, Hrb98DE - heterogeneous nuclear ribonucleoprotein at 98de, LanA - laminin a, mts - microtubule star, Ser - serra…
GO:0035202	tracheal pit formation in open tracheal system	0.000464	0.0155	8.81	10877	4	1234	4	[rho - rhomboid, Timp - tissue inhibitor of metalloproteases, Egfr - epidermal growth factor receptor, Mmp2 - matrix metalloproteinase 2]
GO:0035287	head segmentation	0.000465	0.0154	5.04	10877	15	1152	8	[kn - knot, en - engrailed, hh - hedgehog, ems - empty spiracles, wg - wingless, oc - ocelliless, Dfd - deformed, apt - apontic]
GO:0035224	genital disc anterior/posterior pattern formation	0.000467	0.0154	4.41	10877	8	2157	7	[en - engrailed, hh - hedgehog, wg - wingless, abd-A - abdominal a, dpp - decapentaplegic, Abd-B - abdominal b, cad - caudal]
GO:0035221	genital disc pattern formation	0.000467	0.0154	4.41	10877	8	2157	7	[hh - hedgehog, en - engrailed, wg - wingless, abd-A - abdominal a, Abd-B - abdominal b, dpp - decapentaplegic, cad - caudal]
GO:0007420	brain development	0.000492	0.0161	2.69	10877	44	1655	18	[brat - brain tumor, Egfr - epidermal growth factor receptor, lab - labial, oc - ocelliless, ato - atonal, Dfd - deformed, CG1021 - cg1021 gene product from transcript cg1021-re, vn - vein, D - dichaete, rho - rhomboid, vvl - ventral veins lacking, hth - homothorax, ems - empty spiracles, Rx - retinal homeobox, wor - worniu, fz2 - frizzled 2, Dr - drop, bsh - brain-specific homeobox]
GO:0022612	gland morphogenesis	0.000518	0.0168	2.57	10877	72	1234	21	[fas - faint sausage, retn - retained, fkh - fork head, Src64B - src oncogene at 64b, trn - tartan, Rac2 - cg8556 gene product from transcript cg8556-rb, dnt - doughnut on 2, caps - capricious, raw - cg12437 gene product from transcript cg12437-rb, Pvf3 - pdgf- and vegf-related factor 3, eyg - eyegone, rho - rhomboid, Ser - serrate, twi - twist, Wnt10 - wnt oncogene analog 10, fz2 - frizzled 2, s…
GO:0007435	salivary gland morphogenesis	0.000518	0.0167	2.57	10877	72	1234	21	[fas - faint sausage, retn - retained, fkh - fork head, Src64B - src oncogene at 64b, trn - tartan, Rac2 - cg8556 gene product from transcript cg8556-rb, dnt - doughnut on 2, caps - capricious, raw - cg12437 gene product from transcript cg12437-rb, Pvf3 - pdgf- and vegf-related factor 3, eyg - eyegone, rho - rhomboid, Ser - serrate, twi - twist, Wnt10 - wnt oncogene analog 10, fz2 - frizzled 2, s…
GO:0006811	ion transport	0.000614	0.0197	2.32	10877	378	310	25	[cac - cacophony, NaPi-T - na[+]-dependent inorganic phosphate cotransporter, dve - defective proventriculus, eag - ether a go-go, CG9297 - cg9297 gene product from transcript cg9297-rc, Rdl - resistant to dieldrin, Zip3 - zinc/iron regulated transporter-related protein 3, GluClalpha - cg7535 gene product from transcript cg7535-rk, gfA - giant fibre a, NaCP60E - na channel protein 60e, nAcRalpha-…
GO:0006508	proteolysis	0.000653	0.0208	1.6	10877	658	703	68	[gd - gastrulation-defective, CG10405 - cg10405 gene product from transcript cg10405-rb, CG11313 - cg11313 gene product from transcript cg11313-rc, CG3795 - cg3795 gene product from transcript cg3795-ra, CG7432 - cg7432 gene product from transcript cg7432-rb, pcl - pepsinogen-like, CG30375 - cg30375 gene product from transcript cg30375-ra, CG3650 - cg3650 gene product from transcript cg3650-ra, P…
GO:0048646	anatomical structure formation involved in morphogenesis	0.000699	0.0222	1.56	10877	377	1297	70	[sqd - squid, Pak3 - cg14895 gene product from transcript cg14895-rd, Sas-4 - cg10061 gene product from transcript cg10061-ra, Mmp2 - matrix metalloproteinase 2, ndl - nudel, Dhc64C - dynein heavy chain 64c, sog - short gastrulation, Lasp - cg3849 gene product from transcript cg3849-rb, fng - fringe, spir - spire, wg - wingless, sls - sallimus, fu - fused, Rac2 - cg8556 gene product from transcri…
GO:0048569	post-embryonic organ development	0.000706	0.0223	3.08	10877	34	1455	14	[nau - nautilus, asrij - cg13533 gene product from transcript cg13533-ra, wg - wingless, sns - sticks and stones, kn - knot, Ser - serrate, mbc - myoblast city, CG5800 - cg5800 gene product from transcript cg5800-ra, Msp-300 - muscle-specific protein 300, wah - waharan, srp - serpent, Pkg21D - cgmp-dependent protein kinase 21d, eya - eyes absent, ush - u-shaped]
GO:0007283	spermatogenesis	0.000735	0.0231	7.51	10877	109	93	7	[Ste:CG33237 - cg33237 gene product from transcript cg33237-rb, Ste:CG33244 - cg33244 gene product from transcript cg33244-rb, Ste:CG33246 - cg33246 gene product from transcript cg33246-rb, Ste:CG33241 - cg33241 gene product from transcript cg33241-rb, Ste:CG33243 - cg33243 gene product from transcript cg33243-rb, Ste:CG33236 - cg33236 gene product from transcript cg33236-rb, Ste:CG33247 - cg3324…
GO:0001704	formation of primary germ layer	0.000745	0.0232	97.99	10877	6	37	2	[fkh - fork head, Ubx - ultrabithorax]
GO:0072175	epithelial tube formation	0.000746	0.0231	7.44	10877	7	1044	5	[Kr - kruppel, kkv - krotzkopf verkehrt, ct - cut, wg - wingless, trh - trachealess]
GO:0016477	cell migration	0.00075	0.0231	1.65	10877	226	1515	52	[sqd - squid, sr - stripe, knrl - knirps-like, kni - knirps, Hrb27C - heterogeneous nuclear ribonucleoprotein at 27c, Dhc64C - dynein heavy chain 64c, CAP - cg18408 gene product from transcript cg18408-ri, Rac2 - cg8556 gene product from transcript cg8556-rb, trn - tartan, caps - capricious, lbe - ladybird early, Pvf3 - pdgf- and vegf-related factor 3, mbc - myoblast city, Mhc - myosin heavy chai…
GO:0048812	neuron projection morphogenesis	0.000755	0.0232	1.53	10877	315	1628	72	[ham - hamlet, en - engrailed, retn - retained, MAGE - cg10059 gene product from transcript cg10059-ra, kni - knirps, oc - ocelliless, Ercc1 - cg10215 gene product from transcript cg10215-ra, Dhc64C - dynein heavy chain 64c, CG17118 - cg17118 gene product from transcript cg17118-ra, scrt - scratch, Nak - numb-associated kinase, Tm1 - tropomyosin 1, wrapper - cg10382 gene product from transcript c…
GO:0046530	photoreceptor cell differentiation	0.000763	0.0233	2.89	10877	47	1282	16	[B-H2 - barh2, ex - expanded, Egfr - epidermal growth factor receptor, hh - hedgehog, fwe - flower, svp - seven up, mask - multiple ankyrin repeats single kh domain, E(spl)mdelta-HLH - enhancer of split mdelta, helix-loop-helix, ato - atonal, Cbl - cg7037 gene product from transcript cg7037-rb, eff - effete, phyl - phyllopod, sens - senseless, osa - cg7467 gene product from transcript cg7467-re, …
GO:0048232	male gamete generation	0.000778	0.0236	7.44	10877	110	93	7	[Ste:CG33237 - cg33237 gene product from transcript cg33237-rb, Ste:CG33244 - cg33244 gene product from transcript cg33244-rb, Ste:CG33246 - cg33246 gene product from transcript cg33246-rb, Ste:CG33241 - cg33241 gene product from transcript cg33241-rb, Ste:CG33243 - cg33243 gene product from transcript cg33243-rb, Ste:CG33236 - cg33236 gene product from transcript cg33236-rb, Ste:CG33247 - cg3324…
GO:0035222	wing disc pattern formation	0.000896	0.027	2.56	10877	71	1198	20	[inv - invected, Egfr - epidermal growth factor receptor, Ada2b - cg9638 gene product from transcript cg9638-rc, en - engrailed, hh - hedgehog, bi - bifid, ds - dachsous, tara - taranis, wg - wingless, E(spl)mgamma-HLH - enhancer of split mgamma, helix-loop-helix, dally - division abnormally delayed, Su(Tpl) - cg32217 gene product from transcript cg32217-rb, CG4477 - cg4477 gene product from tran…
GO:0006812	cation transport	0.00095	0.0285	2.57	10877	259	310	19	[Irk2 - inwardly rectifying potassium channel 2, ZnT35C - cg3994 gene product from transcript cg3994-ra, Ih - i[[h]] channel, cac - cacophony, dve - defective proventriculus, pain - painless, CG7813 - cg7813 gene product from transcript cg7813-ra, cngl - cng channel-like, slo - slowpoke, para - paralytic, CG9297 - cg9297 gene product from transcript cg9297-rc, eag - ether a go-go, Zip3 - zinc/iro…
GO:0009798	axis specification	0.000986	0.0294	1.73	10877	130	2225	46	[gd - gastrulation-defective, enc - encore, tsg - twisted gastrulation, sqd - squid, Egfr - epidermal growth factor receptor, Spn27A - serpin 27a, hh - hedgehog, MED31 - mediator complex subunit 31, pum - pumilio, fs(1)N - female sterile (1) nasrat, kni - knirps, ndl - nudel, Cbl - cg7037 gene product from transcript cg7037-rb, sog - short gastrulation, Tl - toll, tub - tube, bai - baiser, Moe - …

## Sheet: GOrilla_molecular_function
GO Term	Description	P-value	FDR q-value	Enrichment	N	B	n	b	Genes
GO:0001071	nucleic acid binding transcription factor activity	1.1e-23	2.73e-20	2.61	10877	442	1214	129	[E(spl)m5-HLH - enhancer of split m5, helix-loop-helix, E(spl)m3-HLH - enhancer of split m3, helix-loop-helix, knrl - knirps-like, kni - knirps, E(spl)mbeta-HLH - enhancer of split mbeta, helix-loop-helix, E(spl)mgamma-HLH - enhancer of split mgamma, helix-loop-helix, E(spl)mdelta-HLH - enhancer of split mdelta, helix-loop-helix, pnr - pannier, Dll - distal-less, RunxA - cg34145 gene product from…
GO:0003700	sequence-specific DNA binding transcription factor activity	1.1e-23	1.36e-20	2.61	10877	442	1214	129	[E(spl)m5-HLH - enhancer of split m5, helix-loop-helix, E(spl)m3-HLH - enhancer of split m3, helix-loop-helix, knrl - knirps-like, kni - knirps, E(spl)mbeta-HLH - enhancer of split mbeta, helix-loop-helix, E(spl)mgamma-HLH - enhancer of split mgamma, helix-loop-helix, E(spl)mdelta-HLH - enhancer of split mdelta, helix-loop-helix, pnr - pannier, Dll - distal-less, RunxA - cg34145 gene product from…
GO:0043565	sequence-specific DNA binding	4.29e-21	3.53e-18	2.86	10877	306	1231	99	[E(spl)m5-HLH - enhancer of split m5, helix-loop-helix, E(spl)m3-HLH - enhancer of split m3, helix-loop-helix, knrl - knirps-like, kni - knirps, E(spl)mbeta-HLH - enhancer of split mbeta, helix-loop-helix, E(spl)mgamma-HLH - enhancer of split mgamma, helix-loop-helix, E(spl)mdelta-HLH - enhancer of split mdelta, helix-loop-helix, pnr - pannier, Dll - distal-less, ems - empty spiracles, crc - cryp…
GO:0005549	odorant binding	7.49e-09	4.63e-06	1.71	10877	114	4456	80	[Or85c - odorant receptor 85c, Or59b - odorant receptor 59b, Obp85a - odorant-binding protein 85a, Or59c - odorant receptor 59c, Or85b - odorant receptor 85b, Obp73a - odorant-binding protein 73a, Or1a - odorant receptor 1a, Obp57e - odorant-binding protein 57e, Obp93a - odorant-binding protein 93a, Obp99d - odorant-binding protein 99d, Or85d - odorant receptor 85d, Obp83a - odorant-binding prote…
GO:0019887	protein kinase regulator activity	1.91e-08	9.46e-06	19.14	10877	55	93	9	[Ste:CG33237 - cg33237 gene product from transcript cg33237-rb, Ste:CG33245 - cg33245 gene product from transcript cg33245-rb, Ste:CG33244 - cg33244 gene product from transcript cg33244-rb, Ste:CG33246 - cg33246 gene product from transcript cg33246-rb, Ste:CG33241 - cg33241 gene product from transcript cg33241-rb, Ste:CG33243 - cg33243 gene product from transcript cg33243-rb, Ste:CG33242 - cg3324…
GO:0019207	kinase regulator activity	3.12e-08	1.29e-05	18.15	10877	58	93	9	[Ste:CG33237 - cg33237 gene product from transcript cg33237-rb, Ste:CG33245 - cg33245 gene product from transcript cg33245-rb, Ste:CG33244 - cg33244 gene product from transcript cg33244-rb, Ste:CG33246 - cg33246 gene product from transcript cg33246-rb, Ste:CG33241 - cg33241 gene product from transcript cg33241-rb, Ste:CG33243 - cg33243 gene product from transcript cg33243-rb, Ste:CG33242 - cg3324…
GO:0000981	sequence-specific DNA binding RNA polymerase II transcription factor activity	3.15e-08	1.11e-05	2.4	10877	177	1231	48	[B-H2 - barh2, bs - blistered, E(spl)m5-HLH - enhancer of split m5, helix-loop-helix, fd59A - forkhead domain 59a, en - engrailed, eg - eagle, svp - seven up, knrl - knirps-like, fkh - fork head, kni - knirps, bowl - brother of odd with entrails limited, oc - ocelliless, Eip74EF - ecdysone-induced protein 74ef, pnr - pannier, tup - tailup, tj - traffic jam, rn - rotund, ush - u-shaped, trh - trac…
GO:0003705	RNA polymerase II distal enhancer sequence-specific DNA binding transcription factor activity	3.61e-08	1.11e-05	2.38	10877	70	2677	41	[B-H2 - barh2, fd59A - forkhead domain 59a, fkh - fork head, fd102C - forkhead domain 102c, fd68A - forkhead domain 68a, tgo - tango, tup - tailup, btd - buttonhead, rn - rotund, CHES-1-like - checkpoint suppressor homologue, lab - labial, HGTX - cg13475 gene product from transcript cg13475-ra, caup - caupolican, chn - charlatan, ara - araucan, bcd - bicoid, abd-A - abdominal a, fd96Cb - forkhead…
GO:0003677	DNA binding	9.1e-08	2.5e-05	1.51	10877	818	1508	171	[E(spl)m5-HLH - enhancer of split m5, helix-loop-helix, E(spl)m3-HLH - enhancer of split m3, helix-loop-helix, knrl - knirps-like, kni - knirps, Hrb27C - heterogeneous nuclear ribonucleoprotein at 27c, E(spl)mbeta-HLH - enhancer of split mbeta, helix-loop-helix, CG10209 - cg10209 gene product from transcript cg10209-ra, E(spl)mgamma-HLH - enhancer of split mgamma, helix-loop-helix, E(spl)mdelta-H…
GO:0003676	nucleic acid binding	2.84e-07	7.01e-05	1.34	10877	1543	1511	287	[CG1340 - cg1340 gene product from transcript cg1340-rc, sqd - squid, knrl - knirps-like, mask - multiple ankyrin repeats single kh domain, kni - knirps, eIF2B-delta - cg10315 gene product from transcript cg10315-ra, CG10053 - cg10053 gene product from transcript cg10053-ra, WRNexo - wrn exonuclease, ems - empty spiracles, crc - cryptocephal, mamo - maternal gene required for meiosis, CG18599 - c…
GO:0022836	gated channel activity	1.23e-06	0.000277	3.33	10877	157	500	24	[Irk2 - inwardly rectifying potassium channel 2, Ir94b - ionotropic receptor 94b, CG6927 - cg6927 gene product from transcript cg6927-ra, Ir94g - ionotropic receptor 94g, Ih - i[[h]] channel, Ir94h - ionotropic receptor 94h, Ir94f - ionotropic receptor 94f, Ir94d - ionotropic receptor 94d, cac - cacophony, Ir7a - ionotropic receptor 7a, pain - painless, cngl - cng channel-like, slo - slowpoke, Ir…
GO:0004867	serine-type endopeptidase inhibitor activity	1.41e-06	0.00029	4.71	10877	69	569	17	[CG16712 - cg16712 gene product from transcript cg16712-ra, Sfp24Ba - seminal fluid protein 24ba, Acp24A4 - cg31779 gene product from transcript cg31779-rc, CG16713 - cg16713 gene product from transcript cg16713-ra, CG10031 - cg10031 gene product from transcript cg10031-ra, Sfp33A1 - seminal fluid protein 33a1, CG3604 - cg3604 gene product from transcript cg3604-ra, CG15418 - cg15418 gene product…
GO:0003730	mRNA 3'-UTR binding	2.37e-06	0.000451	4.12	10877	24	1651	15	[sqd - squid, how - held out wings, pum - pumilio, bsf - bicoid stability factor, Hrb27C - heterogeneous nuclear ribonucleoprotein at 27c, bcd - bicoid, Vps36 - vacuolar protein sorting 36, Unr - upstream of n-ras, heph - hephaestus, D - dichaete, Tis11 - tis11 homolog, apt - apontic, bam - bag of marbles, aret - arrest, Cpsf160 - cleavage and polyadenylation specificity factor 160]
GO:0030234	enzyme regulator activity	2.93e-06	0.000517	5.26	10877	311	93	14	[Sfp24Ba - seminal fluid protein 24ba, Ste:CG33245 - cg33245 gene product from transcript cg33245-rb, Ste:CG33237 - cg33237 gene product from transcript cg33237-rb, Kaz-m1 - kazal-type protease inhibitor m1, Spn100A - serpin 100a, Ste:CG33246 - cg33246 gene product from transcript cg33246-rb, Ste:CG33236 - cg33236 gene product from transcript cg33236-rb, CG42463 - cg42463 gene product from transc…
GO:0000976	transcription regulatory region sequence-specific DNA binding	3.05e-06	0.000503	2.96	10877	87	1141	27	[inv - invected, en - engrailed, retn - retained, ct - cut, fkh - fork head, Dll - distal-less, ems - empty spiracles, tup - tailup, crc - cryptocephal, HGTX - cg13475 gene product from transcript cg13475-ra, Dbx - cg42234 gene product from transcript cg42234-rc, al - aristaless, Dfd - deformed, lbe - ladybird early, Scr - sex combs reduced, Ubx - ultrabithorax, eyg - eyegone, otp - orthopedia, l…
GO:0004252	serine-type endopeptidase activity	4.09e-06	0.000632	2.26	10877	277	729	42	[gd - gastrulation-defective, CG10405 - cg10405 gene product from transcript cg10405-rb, CG11313 - cg11313 gene product from transcript cg11313-rc, CG33226 - cg33226 gene product from transcript cg33226-rc, CG13430 - cg13430 gene product from transcript cg13430-ra, CG3795 - cg3795 gene product from transcript cg3795-ra, CG7432 - cg7432 gene product from transcript cg7432-rb, CG30375 - cg30375 gen…
GO:0004175	endopeptidase activity	7.56e-06	0.0011	1.98	10877	443	683	55	[gd - gastrulation-defective, CG11313 - cg11313 gene product from transcript cg11313-rc, CG3795 - cg3795 gene product from transcript cg3795-ra, CG7432 - cg7432 gene product from transcript cg7432-rb, pcl - pepsinogen-like, CG3650 - cg3650 gene product from transcript cg3650-ra, CG30375 - cg30375 gene product from transcript cg30375-ra, Prosbeta5R - proteasome beta5r subunit, CG4477 - cg4477 gene…
GO:0070011	peptidase activity, acting on L-amino acid peptides	1.19e-05	0.00164	1.82	10877	571	703	67	[gd - gastrulation-defective, CG10405 - cg10405 gene product from transcript cg10405-rb, CG11313 - cg11313 gene product from transcript cg11313-rc, CG3795 - cg3795 gene product from transcript cg3795-ra, CG7432 - cg7432 gene product from transcript cg7432-rb, pcl - pepsinogen-like, CG3650 - cg3650 gene product from transcript cg3650-ra, CG30375 - cg30375 gene product from transcript cg30375-ra, P…
GO:0022803	passive transmembrane transporter activity	1.33e-05	0.00173	3.16	10877	227	334	22	[Irk2 - inwardly rectifying potassium channel 2, CG6927 - cg6927 gene product from transcript cg6927-ra, Inx6 - innexin 6, fwe - flower, Ir94g - ionotropic receptor 94g, Ir94h - ionotropic receptor 94h, Ih - i[[h]] channel, Ir94f - ionotropic receptor 94f, cac - cacophony, pain - painless, cngl - cng channel-like, slo - slowpoke, GluRIIC - glutamate receptor iic, para - paralytic, eag - ether a g…
GO:0015267	channel activity	1.33e-05	0.00164	3.16	10877	227	334	22	[Irk2 - inwardly rectifying potassium channel 2, CG6927 - cg6927 gene product from transcript cg6927-ra, Inx6 - innexin 6, fwe - flower, Ir94g - ionotropic receptor 94g, Ir94h - ionotropic receptor 94h, Ih - i[[h]] channel, Ir94f - ionotropic receptor 94f, cac - cacophony, pain - painless, cngl - cng channel-like, slo - slowpoke, GluRIIC - glutamate receptor iic, para - paralytic, eag - ether a g…
GO:0005216	ion channel activity	1.75e-05	0.00206	3.2	10877	214	334	21	[Irk2 - inwardly rectifying potassium channel 2, CG6927 - cg6927 gene product from transcript cg6927-ra, fwe - flower, Ir94g - ionotropic receptor 94g, Ir94h - ionotropic receptor 94h, Ih - i[[h]] channel, Ir94f - ionotropic receptor 94f, cac - cacophony, pain - painless, cngl - cng channel-like, slo - slowpoke, GluRIIC - glutamate receptor iic, para - paralytic, eag - ether a go-go, Rdl - resist…
GO:0008236	serine-type peptidase activity	1.84e-05	0.00207	2.09	10877	300	765	44	[gd - gastrulation-defective, CG10405 - cg10405 gene product from transcript cg10405-rb, CG11313 - cg11313 gene product from transcript cg11313-rc, CG33226 - cg33226 gene product from transcript cg33226-rc, CG13430 - cg13430 gene product from transcript cg13430-ra, CG3795 - cg3795 gene product from transcript cg3795-ra, CG7432 - cg7432 gene product from transcript cg7432-rb, CG30375 - cg30375 gen…
GO:0044212	transcription regulatory region DNA binding	2.18e-05	0.00234	2.5	10877	112	1205	31	[inv - invected, ct - cut, en - engrailed, retn - retained, fkh - fork head, Dll - distal-less, ems - empty spiracles, tup - tailup, wah - waharan, crc - cryptocephal, HGTX - cg13475 gene product from transcript cg13475-ra, Dbx - cg42234 gene product from transcript cg42234-rc, A2bp1 - ataxin-2 binding protein 1, Dfd - deformed, al - aristaless, lbe - ladybird early, Scr - sex combs reduced, Ubx …
GO:0008233	peptidase activity	2.21e-05	0.00227	1.78	10877	592	703	68	[gd - gastrulation-defective, CG10405 - cg10405 gene product from transcript cg10405-rb, CG11313 - cg11313 gene product from transcript cg11313-rc, CG3795 - cg3795 gene product from transcript cg3795-ra, CG7432 - cg7432 gene product from transcript cg7432-rb, pcl - pepsinogen-like, CG30375 - cg30375 gene product from transcript cg30375-ra, CG3650 - cg3650 gene product from transcript cg3650-ra, P…
GO:0017171	serine hydrolase activity	2.23e-05	0.00221	2.07	10877	302	765	44	[gd - gastrulation-defective, CG10405 - cg10405 gene product from transcript cg10405-rb, CG11313 - cg11313 gene product from transcript cg11313-rc, CG33226 - cg33226 gene product from transcript cg33226-rc, CG13430 - cg13430 gene product from transcript cg13430-ra, CG3795 - cg3795 gene product from transcript cg3795-ra, CG7432 - cg7432 gene product from transcript cg7432-rb, CG30375 - cg30375 gen…
GO:0022838	substrate-specific channel activity	2.48e-05	0.00236	3.12	10877	219	334	21	[Irk2 - inwardly rectifying potassium channel 2, CG6927 - cg6927 gene product from transcript cg6927-ra, fwe - flower, Ir94g - ionotropic receptor 94g, Ir94h - ionotropic receptor 94h, Ih - i[[h]] channel, Ir94f - ionotropic receptor 94f, cac - cacophony, pain - painless, cngl - cng channel-like, slo - slowpoke, GluRIIC - glutamate receptor iic, para - paralytic, eag - ether a go-go, Rdl - resist…
GO:0000975	regulatory region DNA binding	2.74e-05	0.00251	2.53	10877	113	1141	30	[inv - invected, ct - cut, en - engrailed, retn - retained, fkh - fork head, Dll - distal-less, ems - empty spiracles, tup - tailup, wah - waharan, crc - cryptocephal, HGTX - cg13475 gene product from transcript cg13475-ra, Dbx - cg42234 gene product from transcript cg42234-rc, Dfd - deformed, al - aristaless, lbe - ladybird early, Scr - sex combs reduced, Ubx - ultrabithorax, eyg - eyegone, lbl …
GO:0001067	regulatory region nucleic acid binding	2.74e-05	0.00242	2.53	10877	113	1141	30	[inv - invected, ct - cut, en - engrailed, retn - retained, fkh - fork head, Dll - distal-less, ems - empty spiracles, tup - tailup, wah - waharan, crc - cryptocephal, HGTX - cg13475 gene product from transcript cg13475-ra, Dbx - cg42234 gene product from transcript cg42234-rc, Dfd - deformed, al - aristaless, lbe - ladybird early, Scr - sex combs reduced, Ubx - ultrabithorax, eyg - eyegone, otp …
GO:0004866	endopeptidase inhibitor activity	3.8e-05	0.00324	3.78	10877	86	569	17	[CG16712 - cg16712 gene product from transcript cg16712-ra, Sfp24Ba - seminal fluid protein 24ba, CG16713 - cg16713 gene product from transcript cg16713-ra, Acp24A4 - cg31779 gene product from transcript cg31779-rc, CG10031 - cg10031 gene product from transcript cg10031-ra, Sfp33A1 - seminal fluid protein 33a1, CG3604 - cg3604 gene product from transcript cg3604-ra, CG15418 - cg15418 gene product…
GO:0005261	cation channel activity	4.04e-05	0.00333	4.63	10877	106	310	14	[Irk2 - inwardly rectifying potassium channel 2, fwe - flower, Ih - i[[h]] channel, cac - cacophony, pain - painless, cngl - cng channel-like, slo - slowpoke, para - paralytic, eag - ether a go-go, gfA - giant fibre a, NaCP60E - na channel protein 60e, olf186-F - cg11430 gene product from transcript cg11430-rb, nAcRalpha-34E - nicotinic acetylcholine receptor alpha 34e, CG42594 - cg42594 gene pro…
GO:0004984	olfactory receptor activity	4.51e-05	0.0036	1.74	10877	59	4456	42	[Or85c - odorant receptor 85c, Or59b - odorant receptor 59b, Or59c - odorant receptor 59c, Orco - odorant receptor co-receptor, Or85b - odorant receptor 85b, Or35a - odorant receptor 35a, Or65c - odorant receptor 65c, Or83a - odorant receptor 83a, Or65b - odorant receptor 65b, Or67a - odorant receptor 67a, Or1a - odorant receptor 1a, Or10a - odorant receptor 10a, Or92a - odorant receptor 92a, Or8…
GO:0061135	endopeptidase regulator activity	5.31e-05	0.0041	3.69	10877	88	569	17	[CG16712 - cg16712 gene product from transcript cg16712-ra, Sfp24Ba - seminal fluid protein 24ba, CG16713 - cg16713 gene product from transcript cg16713-ra, Acp24A4 - cg31779 gene product from transcript cg31779-rc, CG10031 - cg10031 gene product from transcript cg10031-ra, Sfp33A1 - seminal fluid protein 33a1, CG3604 - cg3604 gene product from transcript cg3604-ra, CG15418 - cg15418 gene product…
GO:0030414	peptidase inhibitor activity	6.24e-05	0.00467	3.65	10877	89	569	17	[CG16712 - cg16712 gene product from transcript cg16712-ra, Sfp24Ba - seminal fluid protein 24ba, Acp24A4 - cg31779 gene product from transcript cg31779-rc, CG16713 - cg16713 gene product from transcript cg16713-ra, CG10031 - cg10031 gene product from transcript cg10031-ra, Sfp33A1 - seminal fluid protein 33a1, CG3604 - cg3604 gene product from transcript cg3604-ra, CG15418 - cg15418 gene product…
GO:0046872	metal ion binding	7.41e-05	0.00538	1.3	10877	1336	1446	231	[CG10841 - cg10841 gene product from transcript cg10841-ra, PH4alphaPV - prolyl-4-hydroxylase-alpha pv, knrl - knirps-like, kni - knirps, CG9297 - cg9297 gene product from transcript cg9297-rc, CG14362 - cg14362 gene product from transcript cg14362-ra, CG4483 - cg4483 gene product from transcript cg4483-ra, mamo - maternal gene required for meiosis, rn - rotund, CG43444 - cg43444 gene product fro…
GO:0022834	ligand-gated channel activity	9.12e-05	0.00644	3.43	10877	114	500	18	[CG6927 - cg6927 gene product from transcript cg6927-ra, Irk2 - inwardly rectifying potassium channel 2, Ir94b - ionotropic receptor 94b, Ir94g - ionotropic receptor 94g, Ir94h - ionotropic receptor 94h, Ih - i[[h]] channel, Ir94f - ionotropic receptor 94f, Ir94d - ionotropic receptor 94d, Ir7a - ionotropic receptor 7a, cngl - cng channel-like, GluRIIC - glutamate receptor iic, Ir94a - ionotropic…
GO:0015276	ligand-gated ion channel activity	9.12e-05	0.00626	3.43	10877	114	500	18	[CG6927 - cg6927 gene product from transcript cg6927-ra, Irk2 - inwardly rectifying potassium channel 2, Ir94b - ionotropic receptor 94b, Ir94g - ionotropic receptor 94g, Ih - i[[h]] channel, Ir94h - ionotropic receptor 94h, Ir94f - ionotropic receptor 94f, Ir94d - ionotropic receptor 94d, Ir7a - ionotropic receptor 7a, cngl - cng channel-like, GluRIIC - glutamate receptor iic, Ir94a - ionotropic…
GO:0043169	cation binding	0.000122	0.00812	1.29	10877	1358	1446	233	[CG10841 - cg10841 gene product from transcript cg10841-ra, PH4alphaPV - prolyl-4-hydroxylase-alpha pv, knrl - knirps-like, kni - knirps, CG9297 - cg9297 gene product from transcript cg9297-rc, CG14362 - cg14362 gene product from transcript cg14362-ra, CG4483 - cg4483 gene product from transcript cg4483-ra, mamo - maternal gene required for meiosis, rn - rotund, CG43444 - cg43444 gene product fro…
GO:0061134	peptidase regulator activity	0.000226	0.0147	3.32	10877	98	569	17	[CG16712 - cg16712 gene product from transcript cg16712-ra, Sfp24Ba - seminal fluid protein 24ba, Acp24A4 - cg31779 gene product from transcript cg31779-rc, CG16713 - cg16713 gene product from transcript cg16713-ra, CG10031 - cg10031 gene product from transcript cg10031-ra, CG3604 - cg3604 gene product from transcript cg3604-ra, Sfp33A1 - seminal fluid protein 33a1, CG15418 - cg15418 gene product…
GO:0017159	pantetheine hydrolase activity	0.000241	0.0153	19.99	10877	3	544	3	[vanin-like - cg32754 gene product from transcript cg32754-ra, CG32750 - cg32750 gene product from transcript cg32750-ra, CG32751 - cg32751 gene product from transcript cg32751-ra]
GO:0022843	voltage-gated cation channel activity	0.000291	0.018	7.94	10877	34	282	7	[eag - ether a go-go, Irk2 - inwardly rectifying potassium channel 2, Ih - i[[h]] channel, NaCP60E - na channel protein 60e, cac - cacophony, slo - slowpoke, para - paralytic]
GO:0044822	poly(A) RNA binding	0.000372	0.0224	1.76	10877	190	1496	46	[x16 - cg10203 gene product from transcript cg10203-rb, CG1340 - cg1340 gene product from transcript cg1340-rc, sqd - squid, TBPH - tar dna-binding protein-43 homolog, how - held out wings, ps - pasilla, pum - pumilio, CG10466 - cg10466 gene product from transcript cg10466-rb, Hrb27C - heterogeneous nuclear ribonucleoprotein at 27c, CG10948 - cg10948 gene product from transcript cg10948-rb, scaf6…
GO:0003729	mRNA binding	0.000372	0.0219	1.76	10877	190	1496	46	[CG1340 - cg1340 gene product from transcript cg1340-rc, x16 - cg10203 gene product from transcript cg10203-rb, sqd - squid, TBPH - tar dna-binding protein-43 homolog, how - held out wings, ps - pasilla, pum - pumilio, CG10466 - cg10466 gene product from transcript cg10466-rb, Hrb27C - heterogeneous nuclear ribonucleoprotein at 27c, CG10948 - cg10948 gene product from transcript cg10948-rb, scaf6…
GO:1901363	heterocyclic compound binding	0.00041	0.0236	1.17	10877	2515	1654	448	[sqd - squid, knrl - knirps-like, mask - multiple ankyrin repeats single kh domain, kni - knirps, eIF2B-delta - cg10315 gene product from transcript cg10315-ra, CG9297 - cg9297 gene product from transcript cg9297-rc, CG10694 - cg10694 gene product from transcript cg10694-ra, ems - empty spiracles, mamo - maternal gene required for meiosis, dac - dachshund, nau - nautilus, CG10300 - cg10300 gene p…
GO:0097159	organic cyclic compound binding	0.000435	0.0244	1.17	10877	2535	1654	451	[sqd - squid, knrl - knirps-like, mask - multiple ankyrin repeats single kh domain, kni - knirps, eIF2B-delta - cg10315 gene product from transcript cg10315-ra, CG9297 - cg9297 gene product from transcript cg9297-rc, CG10694 - cg10694 gene product from transcript cg10694-ra, ems - empty spiracles, mamo - maternal gene required for meiosis, dac - dachshund, nau - nautilus, CG10300 - cg10300 gene p…
GO:0004857	enzyme inhibitor activity	0.000742	0.0408	2.92	10877	118	569	18	[CG16712 - cg16712 gene product from transcript cg16712-ra, Sfp24Ba - seminal fluid protein 24ba, Acp24A4 - cg31779 gene product from transcript cg31779-rc, CG16713 - cg16713 gene product from transcript cg16713-ra, CG10031 - cg10031 gene product from transcript cg10031-ra, CG3604 - cg3604 gene product from transcript cg3604-ra, Sfp33A1 - seminal fluid protein 33a1, CG15418 - cg15418 gene product…
GO:0008235	metalloexopeptidase activity	0.000779	0.0419	3.63	10877	39	922	12	[CG8562 - cg8562 gene product from transcript cg8562-ra, S-Lap7 - sperm-leucylaminopeptidase 7, CG8563 - cg8563 gene product from transcript cg8563-rb, CG14820 - cg14820 gene product from transcript cg14820-ra, ApepP - aminopeptidase p, loopin-1 - cg4750 gene product from transcript cg4750-ra, CG8560 - cg8560 gene product from transcript cg8560-ra, S-Lap8 - sperm-leucylaminopeptidase 8, CG18417 -…
